# Supplementary material for: Peripheral blood gene expression signatures which reflect smoking and aspirin exposure are associated with cardiovascular events
Source: BMC Med Genomics. 2018 Jan 12;11:1. doi: 10.1186/s12920-017-0318-6 (PMC5767057; doi:10.1186/s12920-017-0318-6)
Supplement: Supplementary file 1 — This file contains the RT-qPCR probe and primer sequences for the 5 genes comprising the sGES. (XLSX 38 kb) [file 12920_2017_318_MOESM1_ESM.xlsx]

## Sheet: Sheet1
RefSeq	Gene Name	Forward Primer Sequence	Reverse Primer Sequence	Reporter Sequence
NM_019895	CLDND1	GCCACGGGCATTCTCCAT	CATAACAACTTACTGAGCCCAGTGT	CACAGACCTGCAAGGAG
NM_018334	LRRN3	CTGCCTCTCTCCAGAAATGAACT	CTCACCTAATGCAAAGGTTGGTTTC	ATAGCTGTGTCCACCATCAC
NM_016269	LEF1	CAAGAATGACAGCTGCCTACATCT	GCTGCCTTGGCTTTGCA	TCGTTTTCCACCATGTTTC
NM_002456	MUC1	CCCCTAGCAGTACCGATCGTA	GCTGCTGCCACCATTACCT	CCCCTATGAGAAGGTTTC
NM_020399	GOPC	GTGCTAGTTGCAAAGACACAAGTG	ATGTGTGTCAGTTACTGCCTTCTT	CTTGTAATACTTTGATTTCCC
