# Supplementary material for: Peripheral blood gene expression signatures which reflect smoking and aspirin exposure are associated with cardiovascular events
Source: BMC Med Genomics. 2018 Jan 12;11:1. doi: 10.1186/s12920-017-0318-6 (PMC5767057; doi:10.1186/s12920-017-0318-6)
Supplement: Supplementary file 2 — This file contains the primary gene expression data including the sGES (SMOKSCO), ITGA2B gene expression levels (ITGA2BPR), current aspirin use (Aspirin), current smoking status (CurrrentSmoker), whether the subject experienced MACE (Event), age in 5 year bins (AgeBin), platelet count (PLATELET), whether the subject had obstructive CAD (oCAD), and the expression levels for the individual genes comprising the smoking GES. 1 = positive, 0 = negative in all binary fields. (XLSX 192 kb) [file 12920_2017_318_MOESM2_ESM.xlsx]

## Sheet: SuppTable1
Sample.Barcode	AspirinUse	CurrentSmoker	Event	SMOKSCO	AgeBin	PLATELET	ITGA2BPR	oCAD	CLDND1	GOPC	LEF1	LRRN3	MUC1
1175467	1	0	0	-10.1461	65-69	202	1.565	1	1.135	1.025	-0.765	2.815	6.11
1175468	1	0	0	-10.704	65-69	308	2.81288	1	0.888819	1.40326	-1.16288	3.16858	6.02168
1175470	0	0	0	-14.9828	55-59	251	1.565	0	0.745	0.825	-1.305	3.285	5.79
1175471	1	0	0	-10.5517	60-64	194	2.03	1	0.9	0.98	-0.75	2.81	5.71
1175472	1	0	0	-12.3159	40-44	170	1.145	0	0.915	0.745	-1.885	2.205	5.645
1175474	1	0	0	-10.3081	70-74	342	2.985	1	1.055	0.975	-0.505	3.115	5.55
1175475	0	0	0	-13.4235	55-59	164	2.31106	0	0.682446	0.990048	-1.00115	3.40946	5.43692
1175617	1	0	0	-18.8691	80-84	284	1.68681	1	0.626323	0.850248	-1.28071	4.29184	5.70963
1175620	0	0	0	-11.3457	80-84	257	3.80942	0	1.30485	1.15182	-0.347935	3.9032	5.688
1175624	1	0	0	-12.6358	75-79	298	2.16131	1	0.940046	0.841478	-1.40099	2.35254	6.44282
1175634	1	0	1	-8.67951	55-59	241	1.41346	0	0.561695	1.11378	-1.27851	1.88648	5.53053
1175644	1	0	0	-8.78956	55-59	222	1.09345	1	0.637613	1.01592	-1.35948	1.60452	5.64638
1175657	1	0	0	-12.6924	65-69	196	1.64474	1	0.781987	1.01606	0.0674152	4.15149	5.20594
1175658	1	0	0	-12.4466	60-64	269	2.39705	0	0.883315	0.945572	-1.26451	2.6059	6.49209
1175660	1	0	0	-9.57123	50-54	271	1.4634	1	1.08647	1.20258	-0.633205	3.06331	5.95435
1175662	1	0	0	-10.5913	50-54	231	1.44768	1	0.787237	0.932826	-0.758291	2.52533	5.93499
1175665	1	1	0	-5.69775	65-69	231	2.616	1	0.831049	1.53587	-1.99606	1.78962	4.93499
1175668	1	0	1	-12.8905	60-64	174	1.01842	1	1.18535	0.764877	-1.33456	3.04555	5.6343
1175681	1	0	0	-9.5601	60-64	273	0.0296724	0	0.624216	0.89412	-1.1903	1.96712	5.0772
1175687	1	0	0	-10.0569	45-49	317	2.515	1	0.425	0.615	-1.815	1.045	5.27
1175688	1	0	0	-11.1083	60-64	239	0.915503	1	0.926052	1.15111	-1.15032	3.07702	5.60116
1175694	1	0	0	-12.4403	55-59	176	2.54776	0	0.747268	0.902699	-0.805702	2.9211	5.99056
1175699	1	0	0	-11.0043	60-64	262	1.95134	1	0.852133	0.794536	-1.77259	2.13746	5.14466
1175700	0	0	0	-9.91442	65-69	216	2.09865	0	0.92687	1.00615	-1.68241	2.01257	5.58571
1175705	0	0	0	-11.9904	45-49	260	0.39	0	0.76	0.87	-0.63	2.65	6.215
1175715	1	0	0	-10.3043	60-64	253	1.86902	0	1.2221	1.09664	-0.60078	3.43202	5.53489
1175732	0	0	0	-13.1192	60-64	263	3.24977	0	0.836145	0.976374	-1.19673	2.89586	6.1399
1175736	1	0	0	-13.1409	75-79	228	0.913052	1	0.672518	1.04874	-0.0547856	3.61681	6.43098
1175741	0	0	0	-13.0645	70-74	186	0.825961	0	0.857968	0.899489	-0.901112	3.34577	5.52752
1175744	1	0	0	-11.6031	70-74	296	2.49848	1	0.825474	0.982688	-0.593209	3.08387	5.87344
1175762	0	1	0	-9.51067	50-54	294	1.81	0	0.6	0.71	-1.51	1.51	5.075
1175787	0	0	0	-12.4377	65-69	202	0.606845	1	1.2214	0.706984	-0.686508	3.15984	5.909
1175794	1	1	0	-9.72109	55-59	208	1.5119	1	0.819391	1.03631	-0.766003	2.74706	5.31374
1175801	1	0	0	-12.5133	55-59	148	2.30095	1	0.536809	0.754614	-1.30444	2.51395	5.14643
1175809	1	0	0	-12.1825	45-49	341	1.97	0	0.76	0.76	-1.54	2.08	5.82
1175816	0	0	0	-11.3007	50-54	237	2.35604	0	0.976234	1.05156	-1.31672	2.99698	5.11436
1175818	1	0	0	-12.5482	70-74	159	2.78136	0	0.791654	0.980351	-0.745265	3.52539	5.17992
1175819	1	0	0	-11.8629	55-59	267	2.155	0	0.625	0.705	-1.755	1.885	5.2
1175820	1	0	0	-11.8309	75-79	310	2.645	1	0.995	1.015	-0.825	3.665	4.85
1175827	1	0	0	-9.84123	55-59	246	1.05	0	0.66	1.07	-1.4	2.11	5.4
1175833	0	0	0	-8.82845	35-39	254	0.36	0	0.69	0.73	-1.84	1.04	5.47
1175834	1	0	0	-11.8707	65-69		0.64	0	1.04	0.88	-0.48	3.16	6.125
1175835	1	0	0	-12.6922	65-69	243	0.92	1	0.8	0.89	-0.65	3.07	6.125
1175837	0	0	0	-15.3974	55-59	239	1.375	0	0.855	0.815	-1.105	3.735	5.29
1175840	0	1	0	-11.5391	80-84	213	0.92	0	1.14	0.99	0.2	4	5.68
1175849	1	0	0	-10.7256	40-44	149	1.99	0	0.52	0.8	-1.6	1.68	5.545
1175851	0	0	0	-12.466	75-79	265	2.265	0	0.965	0.995	-0.765	3.485	5.635
1175852	1	0	0	-8.9579	45-49	207	1.265	1	1.045	0.995	-1.585	1.885	5.865
1175853	1	0	1	-12.6652	80-84	159	1.84038	0	0.8986	1.14237	-0.905084	3.52243	5.90746
1175855	0	0	0	-9.77599	70-74	215	1.26	0	1.11	1.15	-1.33	2.81	5.45
1175856	1	0	0	-8.4615	40-44	205	0.54	0	0.64	0.85	-1.7	0.88	6.17
1175866	0	1	0	-9.23776	45-49	246	1.33	1	1.02	1.16	-1.08	2.61	5.505
1175868	1	0	0	-12.0223	55-59	169	1.035	0	0.715	0.845	-1.115	2.375	6.185
1175870	1	0	0	-14.5166	55-59	240	1.38	0	0.83	0.73	-0.95	3.32	5.49
1175871	1	0	0	-8.64044	40-44	266	2.305	0	0.885	0.905	-1.385	1.415	6.055
1175872	1	0	0	-12.8427	55-59	222	1.275	0	0.735	0.805	-0.355	3.045	6.25
1176022	0	0	0	-14.2053	50-54	204	2.73815	1	0.605453	0.837993	-1.3564	3.08099	5.39347
1176078	1	0	0	-11.2716	65-69	232	2.61338	0	0.80435	0.620977	-1.71374	1.71265	5.32795
1176084	1	0	0	-14.1666	55-59	272	3.2	0	0.98	0.94	0.06	4.07	6.255
1176113	1	0	0	-14.4884	65-69	275	2.15	1	0.8	0.7	-0.88	3.7	4.52
1176130	1	0	0	-11.4734	65-69	208	2.30889	1	0.860217	1.0098	-0.714243	3.11209	5.46133
1176146	1	0	0	-14.8647	65-69	320	1.29346	0	0.962562	0.715506	-1.05397	3.26858	5.92338
1176158	1	0	0	-12.3561	75-79	243	-0.175	1	1.135	0.825	-0.255	3.435	6.16
1176175	1	1	0	-8.28953	55-59	237	0.265	0	0.825	1.075	-0.895	2.125	5.745
1176176	1	0	0	-12.9564	35-39	267	1.305	0	0.835	0.615	-1.175	2.405	5.745
1176177	1	0	0	-15.7659	65-69	228	0.201952	0	0.59281	0.626813	-1.66368	2.55758	6.04265
1176183	1	0	0	-11.6953	70-74	204	2.63466	1	0.997247	0.913604	-1.41018	2.37929	6.4112
1176186	1	0	0	-10.6305	50-54	257	3.095	0	0.685	1.125	-0.815	2.925	5.495
1176194	0	0	0	-12.7606	45-49	208	1.51	1	0.9	1	-1.22	2.89	6.375
1176195	0	1	0	-8.51627	65-69	344	1.82499	0	0.637655	0.840132	-1.42884	1.22544	5.52424
1176205	0	0	0	-10.314	65-69	196	1.65299	1	1.16084	0.620977	-1.75853	1.71377	5.41313
1176207	1	0	0	-12.3394	65-69	153	-0.125	1	0.825	0.905	-0.885	2.895	6.045
1176282	1	0	0	-13.1268	70-74	155	0.953093	1	1.01637	0.830006	-1.28543	2.95383	5.95883
1176294	0	0	0	-10.3607	55-59	227	1.94735	1	0.968428	1.12715	-0.446857	3.1228	6.06872
1176302	1	1	0	-9.68511	55-59	282	2.24602	1	0.271584	0.79494	-0.771401	1.77266	5.32112
1176827	0	1	0	-9.29227	50-54	225	1.08	1	0.2	0.62	-1.82	0.64	5.19
1176832	1	0	0	-13.2163	70-74	226	2.235	0	0.635	1.115	-0.535	3.735	5.395
1176833	1	0	0	-11.6855	70-74	292	0.905	0	1.085	0.965	-0.395	3.175	6.275
1176836	0	0	0	-13.5757	60-64	245	2.365	0	0.845	0.615	-1.315	2.355	6.085
1176839	1	0	0	-12.0427	65-69	221	1.5	1	1.03	1.05	-0.3	3.32	6.805
1176840	1	0	0	-11.6921	50-54	271	1.99	0	0.69	0.73	-1.36	1.8	6.13
1176841	1	1	0	-7.24393	45-49	204	0.305	1	0.785	0.825	-1.815	0.795	5.595
1176949	1	0	0	-12.1366	80-84	211	2.3583	1	1.03589	0.850785	-0.230025	3.6264	5.49169
1176967	0	0	0	-13.2529	60-64	234	0.984762	0	0.652127	0.834389	-1.25387	2.70243	5.86717
1176972	1	0	0	-12.1464	65-69	217	1.47731	1	1.04479	1.06514	0.0890769	3.973	6.06685
1176974	0	0	0	-12.0659	75-79	371	2.7936	1	0.972759	1.21053	-0.917938	3.54913	5.86143
1209953	0	0	0	-12.2223	40-44	175	1.50753	0	0.789409	0.84017	-1.58275	2.30745	5.90686
1209955	1	0	0	-15.532	45-49	224	3.02481	0	0.434072	0.631721	-1.55508	2.72459	5.33125
1209958	1	0	0	-7.04086	65-69	234	2.65626	0	0.786835	1.10327	-1.44788	1.34907	5.86367
1209961	1	0	0	-14.2308	70-74	174	1.72871	1	0.410014	0.860089	-1.69075	2.58315	5.68916
1209974	1	0	0	-11.4216	65-69	261	1.75846	0	1.14548	0.856715	-1.37605	2.73203	5.31573
1233969	1	0	0	-11.759	50-54	224	1.975	1	0.715	0.955	-0.945	2.705	5.95
1233975	0		0	-12.8072	85-89	379	3.75171	0	1.12877	0.952128	-1.31439	3.4433	5.05578
1234008	0	0	0	-11.5584	85-89	253	2.66051	1	0.825559	1.14913	-1.26024	3.33743	4.64441
1234020	1	0	0	-15.9604	45-49	235	0.788819	0	0.761325	0.822958	-0.658617	3.62998	6.41406
1234021	0	0	0	-12.5576	55-59	205	2.02943	0	0.844653	0.940092	-0.619689	3.62942	5.09848
1234023	1	0	0	-6.11671	45-49	336	1.57302	1	0.481904	1.19295	-1.43522	0.91669	5.92406
1234085	1	0	0	-13.6679	65-69	238	1.385	1	1.085	0.905	-0.405	3.485	6.645
1234086	1	0	0	-12.228	65-69		1.565	0	1.265	0.985	-0.965	2.965	6.995
1234090	0	0	0	-8.38197	75-79	187	1.145	1	1.025	1.275	-1.595	2.085	6.075
1234096	0	0	0	-9.92823	45-49	266	0.37	0	0.94	0.66	-1.84	1.51	5.155
1234099	1	0	0	-3.79173	60-64	194	1.235	1	0.775	1.435	-1.305	1.275	5.36
1234100	1	0	0	-11.1253	75-79	173	0.07	1	1.25	0.86	-1.25	2.77	5.47
1234103	1	0	0	-9.61508	50-54	198	0.826705	1	0.873104	1.17565	-0.908958	2.73119	5.73638
1234104	1	0	0	-8.6583	50-54	203	2.785	0	0.695	1.055	-1.525	1.805	5.13
1234105	0	0	0	-9.4599	50-54	242	1.62	0	1.09	0.98	-1.26	2.25	5.905
1234107	1	0	0	-10.019	60-64	314	2.845	1	0.955	1.135	-1.305	2.785	5.04
1234111	0	0	0	-12.3366	50-54	207	1.43975	1	0.711527	0.759599	-1.58641	1.98541	6.2201
1234114	0	0	0	-9.06413	50-54	373	1.805	0	1.045	0.735	-1.365	1.595	5.64
1234122	1	0	0	-11.5316	70-74	489	2.63265	1	1.22979	1.07228	0.0972249	3.8077	6.2274
1234123	0	1	0	-7.87736	35-39	190	1.775	0	0.555	1.085	-1.545	1.615	5.075
1234133	1	0	0	-11.4	55-59	274	1.33197	1	1.19171	1.03441	-0.498073	3.4112	6.16126
1234134	0	1	0	-8.92997	50-54	294	2.32708	1	0.639552	0.988249	-1.38158	1.95953	5.04843
1234170	1	0	1	-10.0184	60-64	247	1.62083	1	0.771442	1.25503	-1.37965	2.65483	5.55099
1234175	0	0	0	-11.3904	50-54	261	2.41007	0	0.73394	0.8014	-1.43864	2.15456	5.37716
1234186	1	0	0	-14.7519	60-64	236	1.95616	1	0.602884	0.926718	-1.18598	3.54851	5.03771
1234204	0	1	0	-11.7156	65-69	247	0.34	0	0.73	0.8	-0.13	2.99	5.93
1234217	0	0	0	-13.2038	55-59	334	1.3072	0	0.825184	0.970761	-0.862423	3.15266	6.33377
1234235	0	0	0	-12.2089	65-69	189	0.965	0	0.625	0.845	-1.855	1.965	5.655
1234238	1	0	0	-12.8595	65-69	271	1.14921	1	0.875179	0.753372	-1.18645	2.67611	5.68289
1234247	1	0	0	-15.5528	65-69	287	2.62268	0	0.909874	0.679424	-0.459199	3.81137	5.7903
1234256	1	0	0	-12.3272	50-54	290	0.777936	0	0.948016	1.1161	-1.03763	3.07824	6.24044
1234257	0	0	0	-13.2154	80-84	208	0.981072	1	1.03363	0.774359	-0.492127	3.17471	6.28179
1234258	0	0	0	-14.0987	80-84	270	2.93686	1	0.555264	0.990362	0.284018	3.96318	6.04312
1234263	1	0	0	-8.23085	60-64	249	1.44834	0	0.518264	0.992556	-1.4186	1.25711	5.61461
1234264	1	0	1	-15.3214	60-64	248	1.01471	1	0.628195	0.807791	-0.796877	3.45285	6.07955
1234269	0	1	0	-9.82729	80-84	179	1.32986	0	0.825359	1.1533	-1.67528	2.28698	5.52863
1234270	0	0	0	-9.5455	60-64	205	1.89019	0	0.664191	1.49011	-0.459162	3.29328	5.87374
1234271	1	0	0	-14.4996	75-79	223	2.5819	1	0.904786	0.935942	-1.4849	3.15848	6.01976
1234302	1	0	1	-12.5335	45-49	288	2.83019	0	0.674786	1.12021	-0.836028	3.09443	6.0531
1234305	0	0	0	-9.66366	50-54	174	1.24936	0	0.598009	0.770181	-1.26472	1.67789	5.40401
1234317	0	0	0	-12.0618	50-54	244	2.40397	1	0.685905	1.19979	-0.972925	3.09004	6.13942
1234334	0	0	0	-11.1556	80-84	205	2.16096	0	0.814563	1.14113	-0.794648	3.15632	5.44402
1234343	1	1	0	-4.38958	50-54	256	1.01486	1	0.6159	1.53587	-1.30877	1.45399	5.39129
1234345	1	0	0	-11.1339	80-84	249	3.03757	1	1.06572	1.06909	-0.897967	3.00674	6.15249
1234349	1	0	1	-12.7049	75-79	290	2.7073	1	0.879103	1.02855	0.159155	3.88851	5.96458
1234352	1	0	0	-15.8026	75-79	287	0.575579	1	0.703004	1.05428	-0.747763	4.01878	6.07161
1234357	1	0	0	-13.6531	45-49	375	3.23384	0	0.679197	0.819758	-1.01454	2.7482	6.1394
1234368	1	0	0	-9.81111	55-59	281	1.77816	0	0.874471	1.13049	-0.411653	3.21667	5.33943
1234387	0	0	0	-12.2174	85-89	259	-0.16482	0	0.863833	0.830586	-0.291942	3.27126	5.53716
1234404	0	0	0	-11.84	70-74	187	1.00657	0	1.13414	1.08786	-0.827417	3.57711	5.65714
1234408	1	0	0	-13.9261	80-84	210	1.04406	1	0.91845	0.861806	-0.894697	3.36781	5.79174
1234416	0	1	0	-6.87511	50-54	186	2.32894	1	0.371903	0.89943	-1.58035	0.851767	4.94389
1234470	1	0	0	-13.5872	70-74	253	1.64537	1	0.629945	0.947356	-1.26361	2.72313	6.43064
1234477	1	1	0	-6.91511	60-64	140	0.674974	1	0.54754	0.894979	-1.12661	1.01833	5.66025
1234486	0	1	0	-12.0449	60-64	320	1.91685	1	0.271584	0.795315	-1.30017	2.01224	5.55375
1234515	0	0	0	-14.8845	55-59	159	-0.43	0	0.73	0.58	-1.55	2.3	6.335
1234517	0	0	1	-15.3268	70-74	190	2.09847	1	0.859804	1.01079	-0.419436	4.40257	5.81378
1234519	0	0	0	-14.053	60-64	201	3.3	0	0.58	0.81	-0.96	3.1	5.685
1234520	0	0	0	-12.2077	45-49	320	2.00626	0	0.722849	0.943462	-1.32701	2.86208	5.01822
1234528	0	0	0	-10.2934	45-49	223	2.58754	0	0.712453	1.07297	-2.12641	1.83725	5.3481
1234533	0	0	0	-10.7352	55-59	188	1.89725	1	0.806361	1.45284	-0.26627	4.08315	5.3305
1234554	1	0	0	-10.4605	65-69	289	2.615	0	0.405	0.935	-1.785	1.965	4.71
1234555	0	0	0	-12.6355	60-64	324	2.75	1	0.69	0.66	-1.7	2.06	5.37
1234556	0	1	0	-6.67362	50-54	391	3.195	0	0.315	1.035	-1.105	1.145	5.015
1234560	0	0	0	-10.5891	45-49	257	1.765	0	1.085	1.015	-1.065	2.805	5.82
1234585	0	1	0	-6.63922	55-59	207	1.97829	0	0.565891	1.07336	-1.11466	1.36191	5.45772
1234592	0	1	1	-6.85249	50-54	217	0.253662	1	0.467034	1.06703	-1.2753	1.21031	5.45567
1234597	0	0	0	-10.8789	65-69	212	-0.140315	0	0.858742	0.782614	-1.04686	2.78899	4.64441
1234598	1	1	1	-7.55068	45-49	261	2.18704	0	0.678399	1.06329	-0.938304	1.55888	5.84157
1234615	1	1	0	-9.66534	55-59	179	0.315	1	0.855	0.835	-1.245	1.805	5.98
1234617	0	0	0	-10.0722	70-74	299	2.07566	1	0.932471	0.999481	-0.802022	2.57402	5.73795
1234618	0	0	0	-11.1479	55-59	281	2.13829	0	0.874932	0.810131	-1.13332	2.36482	5.81177
1234620	1	1	0	-11.2806	65-69	223	1.9	1	0.84	0.94	-0.52	3.01	5.8
1234635	0	0	0	-10.6792	65-69	295	2.33896	0	0.929504	1.30045	-0.518159	3.68901	5.47988
1234646	1	0	0	-10.3394	60-64	218	1.50327	1	1.03208	1.21194	-0.449685	3.48228	5.70722
1234653	1	0	0	-13.2959	65-69	349	3.48602	0	0.490476	1.18914	-1.23098	3.44394	5.02175
1234678	0	0	0	-14.6513	65-69	247	1.62789	0	0.880749	0.676417	-1.22382	3.07478	5.62426
1234683	0	0	0	-7.45005	45-49	607	2.42609	0	0.895409	1.53587	-1.13702	2.9164	4.99129
1234686	1	0	0	-11.8909	55-59	196	1.85209	0	1.0828	1.05486	-1.74224	2.8439	5.46436
1234687	0	0	0	-14.5457	65-69	184	1.48762	1	0.586126	0.884322	-0.949125	2.96568	6.65153
1234693	0	0	1	-9.55788	65-69	145	1.4936	0	0.896038	0.878624	-1.3791	1.9987	5.5246
1234697	0	0	0	-14.1369	80-84	221	0.901746	1	0.835475	1.11844	-1.12687	3.37582	6.39706
1234698	0	1	1	-7.9066	45-49	215	0.979074	0	0.507674	0.782535	-1.84972	0.840203	5.09197
1234711	0	0	0	-14.5466	55-59	226	1.10202	0	0.770521	0.852294	-1.96138	2.85617	5.38001
1234713	1	1	0	-12.9727	80-84	323	1.97062	1	0.62784	1.01714	-0.656195	3.25397	6.00286
1234724	1	0	0	-11.4161	35-39	323	2.485	0	0.945	0.965	-1.645	2.085	6.365
1234728	1	1	0	-9.84523	70-74	269	-0.0792526	1	0.566591	1.13125	-0.602825	2.8057	5.32303
1234736	0	0	0	-13.4386	60-64	231	2.43063	0	0.582883	0.689464	-0.243832	2.64703	6.67006
1234740	1	1	0	-9.72606	50-54	242	0.927947	0	0.706543	1.03204	-0.735854	2.37588	5.94343
1234744	1	0	1	-12.7595	65-69	158	1.85683	1	1.05197	0.785694	-0.647311	3.14844	6.14497
1234745	0	0	0	-14.0416	70-74	256	1.3	0	1.05	0.78	-1.08	3.32	5.665
1234768	1	1	0	-8.46389	60-64	201	1.63478	0	0.858249	0.848751	-1.55853	1.54484	5.34957
1234769	1	0	0	-15.8611	80-84	212	2.40549	0	0.768726	0.779486	0.159759	4.1752	6.45386
1234777	1	0	0	-13.3814	70-74	193	2.78821	1	0.70835	0.932393	-0.878624	2.95167	6.47374
1234781	1	1	0	-10.3999	55-59	288	0.765	0	0.215	0.795	-1.305	1.545	5.12
1234790	1	0	0	-13.0799	55-59	171	0.958187	0	1.05752	0.994924	-1.02966	3.31643	6.23755
1234800	1	0	0	-13.2985	75-79	425	3.145	0	1.145	0.925	-0.695	3.855	5.58
1234804	0	1	0	-9.15001	60-64	158	0.64	0	0.6	0.85	-1.06	2.05	4.58
1234805	1	0	0	-11.6253	55-59	169	-0.125	1	0.805	1.025	-0.735	3.005	5.975
1234810	0	0	0	-12.9433	55-59	194	0.46	0	0.52	1.11	-1	3.11	5.915
1234811	1	0	0	-12.0747	55-59	235	1.82	0	1.05	1.43	-0.91	4.03	5.565
1234812	1	0	0	-10.1962	40-44	290	1.69837	0	0.957089	0.907779	-1.50222	1.88433	6.28186
1234814	0	1	0	-10.5904	55-59	166	2.70647	1	0.650352	0.950497	-2.01483	1.97631	5.03316
1234815	1	0	0	-15.6131	65-69	173	1.25	1	0.59	0.6	-1.45	2.83	5.79
1234817	1	0	0	-15.3007	60-64	294	2.2767	0	0.518568	0.798428	-1.47685	3.00568	5.50554
1234830	1	1	0	-6.465	65-69	243	1.42	1	0.55	0.81	-1.22	0.89	5.175
1234839	1	0	0	-13.2591	80-84	191	3.31932	1	0.725365	1.28648	-0.620842	4.03506	5.49158
1234841	1	0	0	-11.5087	75-79	240	1.17	0	0.75	1.08	-0.67	3.25	5.53
1234844	1	0	1	-12.8903	70-74	154	2.49375	1	0.841271	0.882359	-0.892753	3.03699	6.02495
1234846	1	0	0	-8.63305	65-69	298	1.75837	1	0.90479	0.788618	-1.5573	1.46247	5.51901
1234847	0	0	0	-13.0555	75-79	287	1.71555	0	0.90342	0.955055	-1.40397	2.82706	6.00378
1234849	1	0	0	-15.1351	55-59	240	2.33068	1	0.683028	0.744378	-0.882609	3.36506	5.89451
1234851	1	0	0	-9.60754	60-64		2.28262	0	1.13997	0.871215	-1.28653	2.2602	5.61894
1234866	0		0	-8.55315	30-34	274	2.195	0	0.545	0.845	-1.785	1.045	5.49
1234878	0	0	0	-8.69186	65-69	287	1.90818	0	0.862929	0.947234	-0.829461	2.08664	5.77992
1234879	0	0	0	-7.70881	50-54		3.80942	1	0.914107	1.53287	-1.2527	3.07965	4.64441
1234882	1	0	1	-11.1697	70-74	272	2.96353	1	1.18111	1.19509	-0.689904	3.50093	6.12388
1234884	0	0	1	-14.9585	75-79	260	1.37151	1	0.801132	0.798609	-0.484198	3.65234	5.94725
1234921	1	0	0	-12.8212	50-54	305	1.95	1	0.86	0.95	-0.77	3.01	6.54
1234924	0	0	0	-11.8476	65-69	166	1.73365	0	0.868145	1.0688	-0.148054	3.49081	6.22573
1234925	0	0	0	-11.0467	40-44	210	1.345	0	0.945	0.995	-0.165	3.475	5.575
1234926	0	0	0	-10.7262	60-64	309	2.08	1	1.22	1.2	-0.45	3.71	5.82
1234927	1	0	0	-12.7952	65-69	166	2.13	1	0.87	0.79	-1.3	2.77	5.385
1234930	1	0	0	-13.0466	50-54	207	2.485	0	0.695	0.915	-1.195	2.805	5.74
1234931	0	0	0	-11.8008	60-64	143	2.415	1	1.025	0.955	-0.835	3.075	5.995
1234935	0	0	0	-14.547	70-74	229	1.27272	1	0.649945	0.758788	-0.274224	3.51188	6.07579
1234936	0	0	0	-10.272	85-89	251	2.42147	0	0.942364	1.19152	-0.867805	2.80325	6.03445
1234939	1	0	0	-11.3984	60-64	260	2.49	0	0.75	1.1	-0.93	3.17	5.06
1234940	0	0	0	-11.9736	80-84	261	0.277645	1	0.534281	0.997042	-1.13318	2.42836	5.94117
1234942	0	1	0	-9.03893	65-69	213	1.945	0	0.995	0.895	-0.075	2.565	6.16
1234944	1	0	0	-13.2121	75-79	314	2.25173	1	0.782814	0.773371	-0.81528	2.92759	6.04502
1234947	0	0	0	-12.0078	80-84	272	2.68	1	1.11	0.94	-0.81	3.29	5.55
1234949	1	0	0	-12.4579	80-84	298	1.675	1	0.975	0.965	-0.605	3.215	6.135
1234951	1	0	0	-11.4571	65-69	253	2.38835	1	0.56346	0.970457	-1.39635	2.41742	5.43633
1234953	0	0	0	-10.6696	60-64	215	1.85	1	0.51	1.01	-1.39	2.12	5.635
1234954	0	0	0	-12.5981	80-84	161	1.59574	1	1.14085	0.951104	0.00386412	3.62132	6.80801
1270988	1	0	0	-11.474	65-69	235	2.49124	1	0.838299	0.892622	-1.04224	2.6713	5.45378
1270995	1	0	1	-12.2062	70-74	170	1.40797	0	0.981464	0.888691	-1.54248	2.59238	5.66857
1270997	1	1	0	-8.3589	50-54	241	0.914555	1	0.568498	0.938895	-1.02086	1.6648	5.53482
1270999	1	0	0	-10.4084	55-59	212	0.836043	1	0.799697	1.04808	-0.945664	2.84615	5.27728
1271002	0	0	0	-12.0576	55-59	175	1.37373	1	0.916449	0.749804	-1.45541	2.20813	6.14357
1271023	1	0	0	-15.5096	55-59	178	0.582732	1	0.469517	0.728033	-1.35676	2.9557	5.81461
1271025	0	0	0	-12.5304	65-69	130	1.28455	1	0.900055	0.919951	-1.04091	2.87751	6.20348
1271029	0	0	0	-11.0242	45-49	235	0.868723	1	0.823448	0.743578	-1.33097	1.97772	5.9323
1271038	0	0	0	-14.2072	65-69	338	3.79	0	0.71	0.59	-1.35	2.59	5.515
1271040	1	0	0	-11.1541	40-44	212	2.395	1	0.865	1.015	-0.905	2.565	6.24
1271044	1	0	1	-10.6091	60-64	157	2.4706	1	0.932678	1.38316	-0.821546	3.50665	5.72344
1271047	1	0	0	-12.4526	60-64	253	0.607327	1	0.875067	0.863673	-0.628237	3.27653	5.58721
1271048	0	0	0	-14.2206	70-74	193	0.52	0	0.69	0.71	-1.28	2.76	5.675
1271050	1	0	0	-10.0002	55-59	162	0.871422	0	0.861032	0.948838	-0.836038	2.27176	6.22882
1271054	1	0	0	-10.2064	55-59	228	2.24625	#REF!	0.424386	1.24044	-1.62715	2.53671	4.73146
1271061	0	0	0	-13.4527	70-74	263	0.88	0	0.78	0.94	-1.16	2.9	6.14
1271062	1	0	0	-8.85522	45-49	198	0.293228	0	1.10327	1.11892	-0.875222	2.82584	5.35028
1271069	0	0	0	-13.6486	55-59	205	1.43	0	0.87	0.8	-0.76	3.29	5.895
1271070	1	0	0	-14.0069	50-54	258	2.335	0	0.555	0.675	-1.645	2.485	5.16
1271071	1	0	0	-12.9029	60-64	314	2.58	0	0.97	0.75	-1.16	2.64	6.035
1271072	0	0	0	-12.3706	70-74	168	1.315	1	0.875	0.885	-0.485	3.205	6
1271073	1	0	0	-13.6103	50-54	216	1.005	0	0.905	0.735	-1.045	2.765	6.195
1271074	1	0	0	-12.2424	65-69	194	0.08	0	0.84	0.77	-0.63	3.08	5.18
1271077	1	0	0	-12.5195	55-59	241	2.41	1	0.62	0.89	-0.89	2.82	5.81
1271079	0	0	0	-8.78677	80-84	176	2.385	1	1.395	1.455	-0.395	3.635	6.18
1271080	1	0	0	-12.6288	70-74	226	1.3609	0	0.875098	0.810956	-1.32926	2.53381	5.86463
1271081	0	1	0	-9.00591	60-64	185	0.525	0	1.125	1.295	-0.565	3.165	5.9
1271082	0	0	0	-13.6699	55-59	376	1.725	1	0.665	0.755	-1.215	2.715	5.63
1271083	1	0	0	-12.3571	65-69	207	2.08168	1	0.826053	0.8623	-0.925569	2.89656	5.82337
1271085	1	0	0	-14.262	65-69	189	2.23	0	0.7	0.88	-1.03	3.16	6.13
1271088	1	0	0	-11.831	55-59	235	1.45	1	1.08	0.92	-1.3	2.76	6.01
1271089	0	0	0	-12.0462	55-59	325	2.52	0	0.9	0.79	-1.04	2.67	5.575
1271090	0	0	0	-13.1661	55-59	285	3.015	0	0.915	0.905	-1.115	3.275	5.32
1271092	1	0	0	-13.3582	55-59	162	0.52	1	0.41	1.16	-1.13	2.76	6.75
1271093	0	0	0	-11.8664	55-59	253	2.765	1	0.755	0.895	-0.795	2.265	6.85
1271094	1	0	0	-15.6486	75-79	231	1.27	0	0.85	0.65	-1.4	3.08	5.84
1271095	0	0	0	-10.7615	60-64	156	2.905	0	0.975	1.045	-0.955	2.705	5.945
1271096	0	1	0	-11.2207	55-59	275	1.16	1	0.76	0.54	-1.8	1.68	5.075
1271097	1	0	0	-10.4636	55-59	326	3.175	0	0.885	0.615	-2.415	0.955	5.605
1271098	1	0	0	-13.0793	65-69	200	0.41	1	0.9	0.82	-1.06	2.81	6.3
1271099	1	1	0	-12.4143	50-54	260	0.485	1	0.505	0.605	-1.885	1.355	6.18
1271100	1	0	0	-12.9415	65-69	186	2.185	0	0.785	0.745	-1.205	2.645	5.545
1271101	1	0	0	-13.7674	65-69	280	1.71	1	0.71	0.86	-0.76	3.46	5.465
1271102	1	0	0	-13.1218	75-79	286	1.03	1	1.16	0.8	-1.79	2.52	6.12
1271104	1	0	0	-12.4161	50-54	203	2.035	0	0.735	1.025	-0.925	3.055	5.945
1271105	1	0	0	-11.458	65-69	354	2.47746	1	0.936845	0.931632	-1.61626	2.24413	6.18208
1271107	0	1	0	-8.74304	55-59	267	1.24	1	0.5	0.65	-2	0.96	4.605
1271108	1	0	0	-12.5691	75-79	226	0.115	1	1.185	0.645	-1.845	2.115	6.03
1271110	1	0	0	-10.5284	45-49	309	2.43366	1	0.902353	1.09361	-1.64753	2.0728	6.20823
1271111	0	1	0	-5.36763	50-54	210	-0.162905	0	0.494191	1.144	-0.60399	1.37598	5.47093
1271114	0	0	0	-12.1732	45-49	244	2.72	1	0.96	0.97	-0.94	3.02	6.125
1271116	1	0	0	-13.4392	70-74	289	2.19	1	1	0.86	-0.24	3.55	6.485
1271117	1	0	0	-11.0002	55-59	187	1.245	0	0.895	0.895	-1.935	2.135	5.135
1271120	1	1	0	-8.31082	45-49	298	0.298111	0	0.683343	0.708091	-2.12641	0.840203	4.77774
1271122	0	0	0	-11.6787	40-44	406	2.985	0	0.475	0.645	-1.665	1.465	5.6
1271123	1	0	0	-12.6746	60-64	289	1.59	0	0.68	0.88	-1.06	2.78	5.58
1271125	1	0	0	-12.1536	50-54	169	0.243295	0	1.01134	0.82846	-1.23125	2.51459	6.37565
1271128	1	1	0	-12.3544	55-59	305	2.205	1	0.845	0.925	0.125	3.785	5.685
1271129	0	0	0	-14.2631	60-64	238	1.105	1	0.895	0.595	-2.215	2.025	5.96
1271133	1	0	0	-10.8237	55-59	200	2.33627	1	0.895409	1.05366	-0.486208	3.28192	5.49843
1271134	0	0	0	-10.5142	50-54	209	1.165	0	0.755	0.815	-1.205	2.005	5.85
1271136	1	0	0	-12.2975	60-64	258	1.79	1	1.01	1.23	-0.68	3.57	6.495
1271138	0	1	0	-11.0865	55-59	160	1.6	0	0.77	0.7	-1.67	1.54	6.165
1271139	1	1	0	-7.52801	50-54	310	1.38	0	0.59	1.12	-1.36	1.55	5.49
1271142	1	0	0	-12.2821	60-64	263	2.96819	1	1.00815	0.943553	-0.961683	3.1725	5.81834
1271144	0	1	0	-10.6998	70-74	243	2.005	0	0.785	0.845	-1.255	2.195	5.65
1328125	0	0	0	-12.9152	45-49	238	1.82	0	0.82	0.72	-1.25	2.52	5.985
1328128	1	1	0	-10.0548	70-74	392	1.87454	0	0.741717	1.137	-0.504756	3.04921	5.21152
1328134	1	0	0	-12.8795	65-69	305	2.08	0	0.83	0.86	-0.74	3.04	6.13
1328139	1	0	0	-13.9249	70-74	240	1.025	0	0.435	0.725	-1.115	2.555	5.685
1328147	1	0	0	-12.3327	60-64	203	1.66509	1	0.635118	0.652413	-0.978126	2.52553	5.31085
1328150	0	0	0	-11.7108	40-44	197	0.235	0	1.045	1.035	-0.655	3.105	6.505
1328152	0	0	0	-11.4466	80-84	169	1.32537	0	1.09143	0.761796	-1.10811	2.58448	5.58072
1328154	0	0	0	-14.9611	55-59	359	1.685	0	0.855	0.685	-1.365	2.845	6.12
1328159	0	0	0	-10.3173	55-59	379	3.65	0	0.99	1.01	-0.67	3.02	5.515
1328160	0	1	0	-7.09786	55-59	264	2.835	0	0.615	1.175	-1.265	1.725	5.22
1328164	0	0	0	-10.4979	70-74	313	1.66	0	0.96	0.91	-1.52	2.25	5.635
1328168	1	1	0	-12.2303	65-69	188	1.06	1	0.4	1	-0.47	2.81	6.225
1328170	1	0	0	-10.1303	60-64	220	1.25755	0	0.906127	1.07878	-0.649556	2.94834	5.6704
1328171	0	0	0	-12.3601	45-49	254	0.345	0	0.695	0.965	-0.525	3.175	5.915
1328178	1	1	0	-7.45598	50-54	160	1.335	0	0.345	0.955	-1.305	1.095	5.36
1328179	1	0	0	-11.0616	65-69	224	-0.0342928	0	0.916779	1.08032	-0.714836	3.23069	5.58067
1328182	0	0	0	-16.0176	75-79	266	1.375	0	0.615	0.695	-1.205	3.245	5.66
1328191	1	0	0	-7.59262	65-69	206	1.38	1	1.27	1.2	-1.4	2.25	5.715
1328199	1	0	0	-13.3036	60-64	252	2.07	1	0.81	0.69	-1.38	2.71	5.47
1328202	1	1	0	-12.2054	60-64	234	1.02	0	0.54	0.75	-1.03	2.67	4.99
1328204	1	1	0	-6.07953	55-59	257	0.835	0	0.575	0.945	-1.455	0.785	5.13
1328205	1	0	0	-10.7637	65-69	207	1.705	-	0.525	0.925	-1.235	2.155	5.55
1328209	0	1	0	-9.75143	70-74	181	1.04422	0	0.614477	1.00918	-0.718034	2.19288	6.10917
1328213	1	0	0	-13.3216	45-49	228	3.33	0	0.52	0.63	-1.52	2.08	5.56
1328223	1	0	0	-11.3521	60-64	350	2.15	0	0.7	0.94	-1.31	2.27	5.76
1328235	1	0	0	-13.5596	75-79	351	2.43968	1	0.790558	0.776513	-1.16696	3.00924	5.32269
1328255	1	0	0	-14.2768	70-74	172	2.60327	0	0.832268	0.724196	-1.39908	3.00258	5.35097
1328257	1	0	0	-13.4656	65-69	274	1.65997	0	0.585908	0.967966	-0.997171	3.24157	5.29015
1328258	1	1	0	-9.57754	45-49	140	1.36	1	0.68	0.725	-1.56	1.23	5.925
1328261	0	0	0	-12.8541	60-64	239	2.125	0	1.075	0.805	-1.905	2.105	6.805
1328267	1	0	0	-13.4887	65-69	212	2.38	1	0.81	0.85	-0.36	3.44	6.12
1328268	1	0	0	-12.2668	65-69	191	1.11048	1	0.785906	1.03062	-1.51455	2.64621	6.01629
1328270	1	1	1	-7.46311	65-69	144	0.893104	0	0.531641	0.896457	-1.51931	0.970799	5.5076
1328271	0	0	0	-11.7946	35-39	224	1.18	0	0.75	0.94	-1.39	2.13	6.63
1328275	1	0	0	-13.3686	65-69	141	0.0814028	1	0.697852	0.775109	-1.61772	2.28474	6.21225
1328281	0	0	0	-10.5739	45-49	204	2.46039	1	0.985786	1.28101	-0.607325	3.04053	6.80801
1328285	0	0	0	-10.6563	50-54	301	2.275	0	0.915	1.035	-1.025	2.785	5.67
1328286	1	0	0	-12.7844	60-64	161	2.145	0	0.745	0.815	-2.105	2.205	5.26
1328289	1	1	0	-7.88841	45-49	168	1.345	0	0.765	0.925	-1.815	0.805	6.36
1328290	1	0	0	-10.48	40-44	256	1.05705	1	1.1698	1.01476	-0.181308	3.71386	5.20487
1328292	1	0	0	-10.6432	65-69	236	2.08699	1	0.851289	1.10838	-0.480644	3.19654	5.70017
1328293	1	0	0	-13.4812	70-74	256	1.69994	0	0.874394	0.971619	-1.10013	3.37709	5.75645
1328294	1	0	0	-12.0984	55-59	262	3.365	0	1.085	1.005	-0.635	3.505	5.85
1328295	0	0	0	-11.1285	50-54	346	1.44	0	1.09	0.95	-1.63	2.24	6.105
1328299	1	0	0	-10.6805	50-54	244	1.495	0	0.865	0.865	-1.535	1.915	6.11
1328318	0	0	1	-8.44597	45-49	317	1.75308	0	0.623252	1.14768	-1.48565	1.71526	5.46126
1328326	0	0	0	-9.40696	75-79	382	2.58229	1	1.06084	1.0631	-0.715822	2.69496	5.94783
1328329	0	0	0	-14.5312	65-69	303	0.805	1	0.735	1.025	-0.325	3.885	6.385
1328335	1	0	0	-12.744	65-69	264	2.17262	0	0.917178	0.882402	-0.977366	3.18056	5.3776
1328337	0	0	0	-11.1609	70-74	182	1.90569	1	1.057	0.815423	-0.655358	3.05747	5.39435
1328340	1	0	0	-13.159	65-69	144	1.87577	1	1.12213	1.11819	-0.345666	4.40257	5.48441
1328356	0	0	0	-11.8264	65-69	325	2.16142	0	1.23467	0.905008	0.036348	3.55652	6.25246
1328358	1	1	0	-8.19768	50-54	167	1.25162	1	0.411185	1.07993	-1.16208	1.86828	4.9526
1328361	0	0	1	-12.1659	50-54	217	1.35723	1	0.97668	0.86498	-1.40839	2.6292	5.91794
1328363	1	1	0	-7.47452	40-44	173	0.843983	0	0.681607	0.883388	-1.57515	1.15789	5.2859
1328364	1	0	1	-13.6476	60-64	276	1.9874	1	1.05291	1.08299	0.284018	4.36394	6.56949
1328368	1	0	0	-12.3022	35-39	317	1.80366	1	0.8226	0.923505	-0.958268	2.99325	5.75105
1328369	1	0	0	-11.1929	70-74	195	-0.0508215	1	1.07993	0.97068	-0.824436	3.10438	5.72036
1328378	1	0	0	-9.45295	45-49	326	1.55463	1	1.14958	0.870557	-1.16692	1.86787	6.61615
1328382	1	0	0	-16.4995	75-79	195	2.53101	1	0.808527	0.988486	-1.15586	3.78986	6.41609
1328386	1	0	0	-12.0154	60-64	173	1.82332	1	1.04841	0.879315	0.194655	3.64746	6.15348
1328389	1	0	0	-9.47402	55-59	170	-0.455	0	0.975	1.055	-0.895	2.365	6.25
1328390	0	0	0	-11.1048	45-49	225	1.62378	1	1.04784	1.31895	-1.30819	3.45634	5.16976
1328396	1	1	0	-10.19	65-69	217	1.63077	1	0.665964	1.01183	-1.4642	1.78774	6.31794
1328400	0	0	0	-14.5145	65-69	246	1.78043	0	0.62892	0.853778	-1.01789	3.28157	5.51452
1328401	1	0	0	-14.5646	65-69	255	1.74	1	0.61	0.64	-1.7	2.35	5.745
1328402	0	0	0	-12.7033	70-74	247	2.07	0	0.79	0.93	-1.24	2.97	5.335
1328412	0	0	0	-10.2413	65-69	241	0.785	0	0.665	0.785	-1.655	1.525	5.495
1328414	1	0	0	-10.9312	70-74	179	2.14598	0	1.30481	1.36765	-0.730778	3.52661	6.80801
1328418	1	0	0	-11.2831	45-49	237	1.62	1	0.86	0.74	-1.26	1.99	6.255
1328423	1	0	0	-11.4293	55-59	233	2.205	0	0.725	1.235	-0.545	3.485	5.43
1328425	0	1	0	-8.48006	50-54	269	0.91	0	0.58	0.85	-1.21	1.62	4.84
1328427	1	0	0	-11.9208	60-64	217	3.44009	1	1.07953	1.20461	-0.385909	4.10944	5.50971
1328432	1	0	0	-10.3483	55-59	266	1.98443	1	0.796469	1.03974	-0.927548	2.94513	4.99716
1328435	1	0	0	-15.4241	80-84	231	2.60493	#REF!	1.05108	0.749704	-0.757872	3.64866	6.21729
1328436	1	0	0	-11.8175	50-54	176	2.11064	1	0.970495	1.17525	-1.20857	2.84667	6.71391
1328437	0	0	0	-11.9032	65-69	275	2.1702	0	0.541438	0.64845	-1.95222	1.5619	5.25271
1328442	1	0	0	-12.41	45-49	171	1.70042	0	0.863563	0.839357	-1.27206	2.62729	5.93893
1328443	0	1	1	-6.41479	75-79	270	2.29278	1	1.14705	1.24616	-0.168842	3.055	4.86786
1328449	1	0	0	-10.7837	45-49	300	1.22668	1	0.918324	0.999367	-1.78818	2.20237	5.78903
1328450	1	0	0	-13.5997	60-64	224	2.45246	0	0.822351	0.991741	0.0931322	4.24711	5.36992
1328454	1	0	0	-7.08953	60-64	149	1.305	1	0.955	1.115	-1.665	1.305	6.09
1328455	1	0	0	-14.8023	75-79	227	2.97	0	0.89	0.66	-1.38	3.03	5.545
1328459	0	0	0	-9.0227	40-44	358	2.11	0	0.66	0.94	-1.36	1.79	5.125
1328460	1	0	0	-13.4362	80-84	301	3.36	0	0.85	0.85	-0.74	3.43	5.355
1328461	1	0	0	-11.705	65-69	120	1.24	1	0.95	0.98	-0.27	3.13	6.6
1328470	1	0	0	-11.9918	60-64	130	-0.4	1	0.99	1.07	-0.99	3.08	6.255
1328471	1	1	0	-7.80936	60-64	226	2.70384	1	0.729458	1.09186	-1.04664	1.75393	5.63163
1328472	1	0	0	-12.1592	55-59	294	1.91	1	0.73	0.85	-1.64	2.23	5.86
1328473	1	0	0	-11.3984	50-54	283	2.825	0	0.965	0.735	-2.025	1.775	5.61
1328474	1	0	0	-15.9171	45-49	309	2.92	0	0.7	0.78	-0.75	3.77	5.615
1328475	1	1	0	-11.1218	40-44	248	2.71056	0	1.06878	1.24905	-1.25016	3.01703	6.30645
1328476	1	0	0	-15.676	85-89	197	2.66781	0	0.729339	0.940522	-0.399793	4.19837	5.7126
1328477	1	0	0	-14.2618	60-64	276	1.66584	1	0.797347	0.806487	-0.814925	3.09736	6.26706
1328479	1	0	0	-14.0775	50-54	187	0.188272	0	0.779798	0.713563	-0.988591	2.95518	6.05418
1328483	1	0	0	-11.8794	55-59	279	3.31511	0	0.271749	1.18893	-0.69401	3.20734	5.20031
1328486	1	1	0	-8.66821	50-54	216	1.545	1	0.865	0.915	-2.225	1.225	5.48
1328506	1	0	0	-11.0676	70-74	215	3.1022	#REF!	0.767272	0.942607	-1.5744	2.56709	4.64441
1328511	0	1	0	-5.31263	35-39	179	1.31	0	0.68	1.05	-1.16	1.04	5.135
1328513	1	0	0	-11.2876	65-69	273	1.55	1	0.79	0.76	-1.38	1.89	5.965
1328515	0	0	0	-14.0335	65-69	322	1.43791	0	0.988906	0.955796	-0.21192	4.03945	5.9023
1328516	1	0	0	-12.9659	65-69	507	2.39	1	0.71	0.61	-1.02	2.38	5.745
1328518	1	0	0	-11.4855	70-74	216	1.24	0	0.76	0.78	-1.2	2.53	5.18
1328522	1	0	0	-11.757	55-59	273	1.665	0	0.565	0.675	-1.815	1.705	5.195
1328524	0	0	0	-10.442	65-69	256	0.81	0	1.07	1.07	-0.93	2.85	6.01
1328545	1	0	0	-12.1143	40-44	195	-0.415	0	0.645	0.715	-0.475	2.445	6.39
1328546	0	0	0	-13.2407	45-49	306	2.16397	0	0.876488	0.926877	-1.129	2.76865	6.51025
1328555	0	0	0	-13.0954	60-64	241	1.1	0	0.64	0.96	-1.75	2.41	5.885
1328556	1	0	0	-12.6259	55-59	203	1.44	0	0.82	0.88	-1.06	2.79	6.1
1328558	0	0	0	-11.7344	50-54	189	1.33	0	0.74	0.91	-1.38	2.43	5.775
1328559	1	0	0	-12.4359	60-64	210	3.305	0	0.975	0.585	-2.345	1.325	6.275
1328560	1	0	0	-11.8264	55-59	205	0.725	1	0.895	1.045	-1.165	2.935	5.895
1328562	1	0	0	-10.635	50-54	171	2.585	1	1.035	0.835	-0.535	2.845	5.74
1328570	1	0	0	-12.5528	70-74	299	3.305	0	0.955	0.865	-1.465	2.905	5.15
1328574	1	0	0	-8.98095	45-49	199	1.67	1	0.8	1.34	-0.95	2.56	6.13
1328576	1	0	0	-9.85694	40-44	352	2.325	0	0.855	0.895	-1.125	2.205	5.615
1328577	1	0	0	-12.8065	65-69	218	2.18	1	0.77	1.3	-0.47	3.84	6.28
1328579	1	0	0	-12.7662	65-69	178	1.625	1	0.685	1.055	-1.485	3.025	5.4
1328581	0	0	0	-12.777	50-54	292	1.595	0	0.475	0.715	-1.585	2.205	5.045
1328602	1	0	0	-12.61	60-64	340	2.7	0	0.64	1.03	-1.16	2.94	5.525
1328605	0	0	0	-13.5807	65-69	332	2.375	0	0.995	0.955	-1.325	3.385	5.405
1328606	0	0	0	-12.3173	55-59	248	1.985	1	0.745	1.035	-1.395	2.715	5.74
1328608	0	0	0	-13.008	55-59	116	0.65	0	1.03	0.87	-0.57	3.42	6.095
1328609	0	0	0	-11.5908	45-49	254	1.43	0	0.82	0.81	-1.57	2.1	5.925
1328610	1	1	0	-8.162	45-49	169	0.6	0	0.52	1.11	-1.81	1.26	5.435
1328611	1	0	0	-13.6191	50-54	280	2.045	0	1.035	1.065	0.125	4.165	6.39
1328612	1	0	0	-10.4876	65-69	180	1.015	0	0.905	0.935	-0.305	2.945	5.87
1328618	0	0	0	-13.5809	70-74	266	2.875	0	0.885	0.845	-0.645	3.555	5.37
1328619	1	0	0	-9.80097	75-79	242	1.435	0	0.945	1.455	-1.065	3.555	5.01
1328620	0	0	0	-11.9443	65-69	196	2.045	0	1.035	1.055	-0.735	3.485	5.465
1328625	0	0	0	-11.7395	70-74	320	2.27	1	0.83	0.74	-1.82	1.98	5.4
1328646	0	0	1	-13.4838	70-74	225	1.42133	0	0.971529	0.737131	-1.16414	2.8442	6.16497
1328649	1	1	0	-10.6538	40-44	210	1.045	0	0.525	0.705	-1.815	1.095	5.88
1328655	0	0	0	-11.0715	45-49	234	1.74	1	1	0.88	-1.65	1.9	6.595
1328656	1	0	0	-11.2316	65-69	196	2.34	0	1.13	0.98	-1.52	2.47	6.025
1328657	0	0	0	-12.0833	55-59	213	2.395	0	1.085	0.615	-1.655	2.095	5.695
1328658	1	0	0	-12.9423	45-49	282	2.87	0	0.98	0.97	-1.27	2.89	6.22
1328659	0	0	0	-11.5148	25-29	255	2.975	0	0.765	1.235	-1.425	2.825	6.005
1328660	0	0	0	-11.8532	70-74	222	2.15	0	1.09	0.92	-1.05	2.91	5.825
1328661	0	0	0	-10.9769	50-54	251	1.5266	0	1.07377	0.925147	-0.631904	2.80929	6.0894
1328663	1	0	0	-8.70189	55-59	207	1.45556	1	0.640129	1.06095	-1.19585	1.57867	6.34328
1328665	0	0	0	-12.8587	70-74	189	1.725	1	0.795	0.895	0.285	3.725	6.175
1328667	0	0	0	-12.9994	65-69	315	2.94	0	0.85	0.97	-1.11	3.27	5.34
1328668	1	0	0	-12.3785	55-59	243	2.165	1	0.725	0.755	-0.665	2.895	5.585
1328669	0	1	0	-5.59084	60-64		2.14	1	1.17	1.2	0.7	3.02	5.59
1328670	1	1	0	-10.454	50-54	305	3.065	1	0.205	0.555	-2.375	0.415	5.13
1328671	1	0	0	-13.529	75-79	221	2.22229	1	0.783651	1.36022	-0.677328	4.40257	5.16952
1328673	1	0	0	-10.406	70-74	361	2.72167	#REF!	0.829004	1.06963	-0.290154	3.32295	5.3375
1328675	1	0	0	-11.8038	65-69	226	2.02295	1	0.535358	0.797575	-1.0588	2.28444	5.73856
1328676	0	0	0	-12.814	45-49	321	2.35	0	1.05	0.9	-1.47	3.05	5.6
1328677	1	0	0	-13.7418	60-64	160	0.99	0	0.88	1.01	-0.94	3.64	5.74
1328678	1	0	0	-14.3515	75-79	228	-0.025	1	1.155	0.735	-0.885	3.435	5.965
1328679	1	0	0	-11.916	65-69	217	0.92	1	1.14	0.97	-1.5	2.83	5.935
1328682	0	0	0	-13.3871	75-79	185	2.68068	0	0.953567	0.858421	0.0120363	3.94147	5.56644
1328686	1	0	0	-12.3638	55-59	199	1.46	0	1.01	0.95	-0.85	2.93	6.63
1328688	1	0	0	-11.6203	55-59	320	1.84	0	0.96	0.71	-0.88	2.7	5.28
1328690	0	0	0	-12.2199	45-49	222	1.19	0	0.67	0.74	-2	1.65	5.845
1328691	1	0	0	-12.0615	75-79	224	1.47	0	1.23	0.82	-1.09	3.17	5.485
1328693	1	0	0	-10.5566	65-69	200	1.62285	1	0.66159	1.11946	-1.52825	2.64307	4.9255
1328712	1	0	0	-7.72049	55-59	235	2.205	0	0.985	0.975	-1.865	1.555	5.145
1328714	1	0	0	-14.8259	65-69	282	1.545	1	0.795	0.685	-1.665	2.965	5.16
1328716	1	0	0	-9.80027	60-64	330	2.48	1	0.98	1.03	-0.44	2.9	5.59
1328717	1	1	0	-8.30578	50-54	262	2.165	0	0.625	1.015	-1.715	1.535	5.165
1328718	1	0	0	-10.461	55-59	260	1.645	0	1.045	1.085	-1.025	2.905	5.755
1328719	1	0	0	-11.2157	80-84	228	1.61396	1	0.913625	1.15886	-0.597361	3.3889	5.80762
1328721	1	1	0	-10.5038	45-49	323	1.51	0	0.62	1.08	-2.1	1.55	6.27
1328723	0	0	0	-14.5196	65-69	259	2.875	0	0.975	0.675	-1.245	3.225	5.365
1328724	0	0	0	-14.9394	75-79	190	0.298685	1	0.608498	0.759094	-0.87416	3.07745	6.06505
1328726	0	0	0	-11.3199	50-54	149	1.65	0	0.66	1.49	-0.85	3.61	5.735
1328727	0	0	0	-15.4217	70-74	252	1.98699	0	0.608487	0.731678	-0.552125	3.72558	5.54863
1328732	1	0	0	-12.2767	55-59	275	2.87764	0	0.852913	0.889531	-1.08467	3.00836	5.17736
1328733	1	0	0	-10.9472	75-79		1.865	1	0.915	1.275	-0.315	3.775	5.64
1328734	1	0	0	-12.0499	70-74	209	1.855	0	0.895	0.785	-1.405	2.235	5.985
1328735	1	0	0	-12.6893	40-44	246	1.07	0	0.94	0.82	-1.86	2.27	5.88
1328737	0	0	0	-12.1772	65-69	216	0.885	1	0.755	0.765	-0.965	2.545	5.9
1328738	0	0	0	-9.23462	50-54	253	1.725	0	0.945	0.915	-1.505	1.885	5.63
1328752	0	1	0	-10.658	65-69	186	3.13	1	0.54	0.76	-1.18	1.74	5.89
1328755	0	0	0	-11.5608	60-64	178	1.99	1	1.07	1.01	-1.25	2.9	5.92
1328756	1	0	0	-7.67825	75-79	193	2.5	0	0.58	1.18	-0.74	2.12	5.45
1328757	0	0	0	-14.046	75-79	183	0.995	1	1.165	0.865	-1.035	3.475	6.24
1328758	1	0	0	-13.3716	80-84	307	2.625	1	0.925	0.865	-1.305	3.055	5.535
1328760	0	0	0	-16.7351	75-79	253	2.635	1	0.885	0.745	-1.345	3.605	5.91
1328761	1	1	0	-4.95655	45-49	208	1.795	0	0.635	0.855	-2.265	-0.155	5.065
1328763	1	0	0	-11.4991	85-89	243	2.62	1	1.19	1.21	-0.4	3.91	5.67
1328764	1	0	0	-11.0866	50-54	286	1.27	0	0.4	0.8	-1.49	1.84	5.32
1328765	1	1	0	-7.86318	55-59	215	1.62116	1	0.658369	1.30971	-2.12078	1.8536	4.76597
1328766	1	0	0	-17.9163	65-69	180	1.76	1	0.38	0.73	-1.75	3.13	5.98
1328767	1	0	0	-12.6089	50-54	225	2.815	0	0.685	0.665	-1.535	2.225	5.235
1328768	1	0	0	-14.2639	50-54	381	2.52	0	0.76	1.03	-1.53	3	6.205
1328769	1	0	0	-10.4829	50-54	184	1.35	0	1.05	1.08	-0.75	2.74	6.56
1328770	1	1	0	-8.72813	45-49	331	3.61082	1	0.742154	1.53587	-1.34023	2.84152	5.10737
1328771	1	0	0	-12.3586	55-59	262	2.38201	1	0.632332	0.954933	-1.70416	2.26523	5.75326
1328772	1	1	0	-6.66321	45-49	220	0.852336	0	0.67997	1.15377	-1.32927	1.55639	5.27677
1328775	1	0	0	-12.6968	65-69	292	2.82	0	0.87	0.74	-1.57	2.47	5.655
1328776	0	0	0	-13.3216	60-64	188	0.935	0	0.815	0.595	-1.855	1.775	6.27
1328777	1	1	0	-8.9795	50-54	282	2.67	0	0.86	1.03	-1.04	2.06	5.775
1328779	1	0	0	-11.9881	65-69	237	1.795	1	1.105	0.865	-1.375	2.715	5.68
1328783	0	0	0	-12.2049	80-84	184	1.41641	#REF!	1.04891	1.13668	-0.481197	3.82415	5.86952
1328785	0	0	0	-14.5316	50-54	393	2.875	0	0.525	0.735	-0.565	3.165	6.04
1328786	0	0	0	-11.7281	60-64	311	0.8	0	0.81	0.9	-1.48	2.29	5.795
1328787	1	0	0	-12.664	50-54	247	0.405	0	0.925	0.705	-1.305	1.965	7.18
1328790	0	0	0	-11.3139	50-54	259	1.935	0	1.145	0.665	-1.935	2.005	5.55
1328791	0	0	0	-10.0963	80-84	273	1.84559	1	1.04827	1.38269	-1.1468	3.56067	4.75344
1328792	1	0	0	-11.37	55-59	223	2.8	0	0.73	0.68	-1.92	1.84	4.855
1328793	1	0	0	-11.6437	60-64	215	2.095	0	0.835	0.965	-1.465	2.415	5.79
1328794	1	0	0	-10.0365	50-54	223	2.69	0	0.96	1.09	-0.35	3.13	5.815
1328795	1	1	0	-9.996	65-69	182	2.03	0	0.53	0.78	-1.9	1.38	5.225
1328798	0	0	0	-11.6467	65-69	298	1.70226	1	0.612869	1.05503	-1.09441	2.84128	5.24162
1328799	0	0	0	-13.2964	45-49	231	1.405	0	0.915	0.895	-0.825	3.195	5.995
1328800	1	0	0	-12.5053	70-74	225	1.495	1	0.875	0.765	-1.095	2.705	5.825
1328801	1	1	0	-6.57787	55-59	247	-0.575	0	0.645	0.925	-0.955	1.275	5.185
1328802	0	0	0	-9.57574	35-39	286	-0.49	0	1.09	0.69	-2.11	0.83	6.52
1328805	1	0	0	-13.1614	65-69	225	2.005	0	0.855	0.655	-0.935	2.695	5.79
1328806	0	0	0	-12.1384	55-59	182	1.665	0	1.085	0.955	-0.825	3.405	5.355
1328807	0	0	0	-9.16886	80-84	149	3.80942	0	1.07861	1.42623	0.284018	4.40257	4.89096
1328808	1	1	1	-10.8287	65-69	334	3.19342	1	0.425439	0.899657	-1.38423	2.19799	4.68104
1328810	0	0	0	-12.9327	40-44	263	1.6	0	0.84	0.74	-1.21	2.44	6.105
1328813	0	0	0	-12.1086	80-84	262	1.23514	1	1.02134	1.22759	-1.6609	3.28782	5.52962
1328816	1	1	0	-7.3259	40-44	327	1.16	0	0.55	0.78	-2.2	0.14	5.855
1328817	0	0	0	-12.1514	45-49	263	0.945	0	0.835	0.795	-0.875	2.835	5.655
1328820	0	1	1	-11.0998	45-49	273	2.41041	0	0.902829	0.933254	-1.40546	2.55082	5.49034
1328821	0	1	0	-9.59892	55-59	152	3.36	0	0.5	0.76	-1.07	1.86	4.98
1328822	0	1	0	-9.8783	50-54	199	1.81	0	0.83	0.86	-1.8	1.9	5.1
1328823	0	1	0	-12.3324	45-49	145	0.605	1	0.585	0.845	-0.915	2.675	5.72
1328824	1	0	1	-11.7115	65-69	182	1.27222	0	0.897869	1.07173	-0.831115	3.02349	5.97759
1328827	0	0	0	-12.0111	75-79	280	1.71	0	1.21	1.17	-1.11	3.53	5.685
1328829	0	0	1	-13.2643	60-64	238	2.54886	1	0.695106	1.10686	0.129141	4.19349	5.75618
1328830	0	0	0	-13.4623	65-69	232	2.735	1	0.835	0.845	-1.205	3.045	5.49
1328833	0	1	0	-7.01131	70-74	157	1.17	0	0.69	0.68	-2.13	0.14	5.405
1328834	1	0	0	-13.3052	60-64	246	2.38	0	0.71	0.78	-0.82	2.97	5.605
1328835	0	0	0	-9.95114	50-54	174	2.225	0	0.975	1.105	-1.455	2.635	5.295
1328836	1	0	0	-13.0744	70-74	178	3.385	0	1.315	1.075	-0.905	3.725	6.125
1328837	1	0	0	-12.8779	65-69	252	2.115	1	0.895	0.855	-1.125	2.975	5.815
1328838	0	0	0	-12.2253	45-49	345	2.295	0	0.945	0.945	-0.945	3.355	4.99
1328839	1	1	0	-9.38418	55-59	166	2.15	1	0.52	0.92	-0.86	2.03	5.45
1328840	1	0	0	-10.6701	60-64	231	2.55	1	1.06	0.82	-0.96	2.69	5.465
1328844	0	0	0	-11.7894	65-69	259	1.68	0	0.9	0.75	-1.7	1.67	6.525
1328846	1	0	0	-11.0966	40-44	329	2.865	1	0.995	0.995	-0.595	3.075	5.98
1328848	0	0	0	-13.0182	60-64	278	2.125	0	0.975	0.645	-2.465	1.865	5.485
1328850	0	0	0	-13.5915	60-64	232	0.57	1	0.78	0.85	-1.46	2.82	5.86
1328851	0	0	0	-12.6009	75-79	304	2.54	1	1.11	0.96	0.06	3.89	5.985
1328854	1	1	1	-8.13337	60-64	207	1.30851	1	0.583475	0.966435	-1.33902	1.33488	5.79586
1328856	1	0	0	-8.87928	50-54	206	0.205	0	0.995	0.885	-1.585	1.495	6.155
1328857	0	0	0	-11.641	65-69	268	-0.15	0	1.1	0.84	-0.87	3.05	5.34
1328859	1	0	0	-10.6086	45-49	224	2.63	0	0.81	0.57	-1.95	1.39	5.33
1328860	1	0	0	-11.3491	55-59	194	0.895	0	0.965	0.965	-0.795	2.945	5.955
1328862	1	0	0	-14.3656	65-69	175	1.34	0	0.7	0.78	-0.56	3.28	6.245
1328863	1	0	0	-12.7922	60-64	350	1.54634	1	0.959484	0.735463	-1.5972	2.45703	5.6293
1328866	0	0	0	-12.5863	65-69	194	1.29513	0	0.981361	1.0336	-1.57483	2.59975	6.69693
1328867	1	1	0	-11.7963	50-54	260	1.35	0	0.25	0.65	-1.38	1.72	5.045
1328871	1	0	0	-13.8724	70-74	179	0.01	0	0.96	0.63	-0.98	2.84	6.265
1328872	1	0	0	-12.4475	60-64	344	2.92025	1	0.866281	0.78899	-0.475131	3.23313	5.33887
1328873	1	1	0	-11.0003	60-64	240	2.70406	0	0.567381	0.986079	-1.15055	2.6021	4.89146
1328874	1	0	0	-13.0021	70-74	158	1.07	1	1	0.98	-1.15	3.18	6.125
1328875	1	0	0	-15.3419	60-64	164	2.27226	0	0.860393	0.850399	-0.734989	3.57274	6.60502
1328876	1	1	0	-7.79343	60-64	231	1.415	1	0.915	0.995	-0.535	2.275	5.24
1328879	1	0	0	-11.4347	40-44	197	2.15	0	1.02	1.13	-1.01	3.1	6.11
1328880	1	1	0	-11.5457	60-64	297	2.0017	1	0.727947	0.98944	-1.23693	2.79291	5.06351
1328881	1	0	0	-13.5019	45-49	355	2.35181	0	0.751266	0.701934	-1.57715	2.37137	5.73268
1328882	1	0	0	-11.6331	70-74	177	1.6	0	1.16	0.8	-0.61	2.94	5.96
1328883	1	0	0	-11.3784	60-64	247	1.03	1	1.11	0.8	-1.24	2.4	5.95
1328887	1	0	0	-12.1234	85-89		1.885	1	1.105	1.165	-0.145	4.205	5.695
1328889	1	0	0	-10.5496	50-54	251	3.15	1	0.99	0.89	-1.4	1.98	6.46
1328892	0	0	0	-11.9994	45-49	300	1.305	0	1.015	0.875	-1.735	2.405	5.685
1328893	0	0	0	-12.6879	60-64	201	1.5959	1	0.70029	0.840725	-0.672825	2.63605	6.40028
1328896	1	0	0	-12.0821	70-74	284	2.545	0	1.155	0.925	-0.825	3.045	6.18
1328900	0	0	0	-11.3312	65-69	171	2.08341	1	0.642741	0.9146	-1.44974	2.28221	5.53526
1328902	0	0	0	-11.0008	70-74	320	1.82778	0	1.11555	1.13951	-1.7759	2.70632	5.53995
1328905	0	1	0	-7.2088	30-34	415	2.975	0	0.475	1.305	-0.245	2.355	5.615
1328907	1	0	0	-11.135	75-79	110	1.34467	1	0.971978	0.918909	-0.535898	3.1539	5.56021
1328909	1	1	0	-8.3874	55-59	232	2.19	0	0.53	0.96	-1.8	1.2	5.425
1328910	1	1	0	-11.1279	60-64	180	-0.325	1	0.595	0.735	-1.755	1.725	5.385
1328911	1	0	0	-7.77554	70-74	191	2.295	0	0.945	1.685	-1.765	2.775	5.28
1328912	0	0	0	-12.8541	35-39	200	0.09	1	0.83	0.82	-1.15	2.77	5.945
1328913	1	0	0	-11.9084	45-49	189	1.43	0	0.64	1.04	-0.51	2.95	6.325
1328914	1	0	0	-12.1361	65-69	246	1.99	0	0.84	1.07	-1.12	3.2	5.28
1328915	0	1	0	-10.098	70-74	241	0.89	1	0.74	0.89	-0.77	2.26	5.655
1328916	0	0	0	-9.82465	65-69	336	1.67461	#REF!	0.830219	1.51133	-1.49593	3.00985	5.58293
1328918	0	1	0	-9.25111	30-34	235	1.24	0	0.82	0.66	-2.46	0.52	5.75
1328919	0	1	0	-7.25245	45-49	191	1.245	0	0.275	0.975	-1.555	0.985	5.015
1328921	1	0	0	-12.0272	65-69	230	2.62	0	0.97	0.67	-0.34	2.92	6
1328926	0	0	0	-13.7049	65-69	204	1.195	1	1.175	0.755	-0.885	3.265	6.305
1328928	1	1	0	-9.51394	55-59	367	2.69	1	0.35	0.67	-1.95	0.66	5.37
1328931	0	0	0	-10.6369	50-54	216	1.7818	0	0.716215	0.941229	-1.53397	1.92979	5.75683
1328932	1	0	0	-10.7845	75-79	159	0.37	1	1.07	1.11	0.9	4.66	4.79
1328934	0	1	0	-9.1763	55-59	230	3.39	1	0.53	0.97	-1.16	1.92	5.325
1328935	0	0	0	-13.0272	55-59	229	2.885	0	0.895	0.875	-0.315	3.795	5.355
1328937	1	0	0	-12.8842	70-74	328	2.505	0	0.935	1.005	-1.595	3.085	5.275
1328938	0	0	0	-10.1711	65-69	214	2.27	1	0.73	1.04	-1.76	2.23	5.095
1328939	0	0	0	-11.9634	85-89	166	2.74	0	0.97	0.77	-1.12	2.36	6.185
1328940	1	0	0	-10.383	55-59	336	2.295	1	0.735	0.755	-1.495	1.915	5.24
1328944	1	0	0	-12.2733	60-64	348	1.27	0	0.84	0.82	-1.45	2.74	4.925
1328945	0	1	0	-7.93606	50-54	297	1.475	0	0.715	0.865	-1.605	1.235	5.115
1328946	0	1	0	-9.97758	55-59	316	0.845	0	0.275	1.045	-1.735	1.355	5.745
1328947	0	0	0	-11.8956	70-74	129	1.12147	#REF!	0.821182	1.07484	-0.51518	3.47258	5.65668
1328949	0	0	0	-13.4804	45-49	314	2.44	0	0.85	0.84	-1.92	2.59	5.465
1328950	1	0	0	-10.319	50-54	269	2.94	0	0.87	1.3	-1.21	2.8	5.82
1328952	1	0	0	-11.9748	55-59	197	1.74	0	0.63	0.88	-1.86	1.71	6.225
1328953	0	0	0	-11.0709	30-34	377	1.77	0	1.1	0.73	-1.34	2.24	5.655
1328955	1	0	0	-11.1934	65-69	349	0.42	0	0.98	0.82	-1.88	1.78	6.055
1328958	1	1	0	-9.19457	60-64	275	2.13939	1	0.486852	0.961521	-1.16029	1.94123	5.1574
1328960	0	0	0	-12.9108	55-59	220	3.035	0	0.525	0.695	-1.845	1.435	6.535
1328961	1	0	0	-12.2253	70-74	214	1.735	0	1.065	0.765	-1.695	2.395	5.595
1328962	0	0	0	-10.5591	35-39	299	2.625	0	0.845	0.845	-1.955	1.675	5.55
1328964	1	0	0	-13.9943	50-54	370	2.62	0	0.94	0.92	-1.25	3.3	5.73
1328965	0	0	0	-12.8075	65-69	158	1.82205	1	0.750045	0.953202	-0.703988	3.16147	6.05018
1328967	1	0	0	-13.6709	70-74	230	2.1011	0	1.12465	0.928081	-0.717613	3.54859	6.46521
1328971	0	1	0	-8.60406	45-49	379	-0.665	0	0.565	0.745	-1.895	0.775	5.36
1328972	1	0	0	-11.6545	75-79	162	1.18	0	0.85	1.04	-1.38	2.98	4.965
1328981	1	0	0	-9.32512	50-54	284	0.905	1	1.195	0.905	-0.955	2.345	6
1328982	1	0	0	-13.7861	65-69	314	2.525	0	0.865	0.855	-0.585	3.435	5.87
1328983	0	1	0	-7.30227	55-59	249	1.375	0	0.555	0.975	-1.645	0.845	5.6
1328984	0	0	0	-12.8374	55-59	313	2.155	0	0.685	0.895	-1.665	2.455	5.58
1328985	0	0	0	-13.9102	70-74	340	2.455	1	1.025	0.995	-0.995	3.415	6.29
1328988	0	0	0	-12.8554	65-69	175	1.98	0	1.12	1.13	-1.72	3.2	5.715
1328999	0	0	0	-10.1819	55-59	170	3.08703	0	1.00688	0.9377	-1.56275	2.20061	5.6858
1329003	0	0	0	-15.2204	60-64	227	1.11617	0	0.769149	0.905833	-1.05123	3.59924	5.7335
1329004	0	1	0	-7.51031	40-44	233	-0.38	0	0.74	0.78	-2.3	0.25	5.74
1329005	0	0	0	-10.3752	80-84	133	0.75	0	1.14	0.92	-1.07	2.73	5.585
1329008	1	1	0	-8.18764	65-69	220	1.93	0	0.68	1.05	-1.53	1.52	5.405
1329010	1	1	0	-11.4699	60-64	184	1.69	0	0.69	0.93	-0.9	2.22	6.78
1329014	0	1	0	-15.7887	70-74	239	0.285	0	0.335	0.725	-1.955	2.385	5.82
1329018	0	0	0	-12.7633	60-64	126	1.35	1	1.03	1.01	-0.65	3.8	5.495
1329019	1	0	0	-13.5239	60-64	217	1.07975	#REF!	0.653801	0.792569	-0.429543	3.09705	5.98234
1329020	1	0	0	-14.7481	65-69	267	1.735	0	0.865	0.685	-1.135	2.985	6.03
1329021	1	0	0	-13.5669	40-44	321	2.545	0	0.635	0.705	-1.905	2.315	5.155
1329023	0	0	0	-11.7249	75-79	289	3.28	1	0.86	0.82	-1.39	2.29	5.985
1329024	1	0	0	-12.9857	60-64	222	2.475	1	0.975	0.715	-1.605	2.495	5.875
1329026	0	1	0	-8.72707	45-49	295	2.325	1	0.395	0.785	-1.695	0.865	5.32
1329028	0	0	0	-11.5984	80-84	232	0.803134	0	0.941766	1.052	-1.043	2.78181	6.15122
1329029	0	0	0	-12.5352	55-59	220	2.495	0	1.065	0.975	-0.015	3.995	5.805
1329034	0	1	0	-12.4571	40-44	237	2.07	0	0.55	0.76	-1.35	1.99	6.03
1329036	1	0	0	-13.1331	45-49	305	3.36972	#REF!	0.709004	0.926228	-1.00615	3.14965	5.3734
1329037	1	0	0	-11.7912	65-69	247	2.295	1	0.825	0.735	-1.325	2.295	5.7
1329039	1	0	0	-11.9662	75-79	264	1.34852	1	1.15859	1.05984	-0.193841	3.7951	6.15509
1329043	0	0	0	-10.8818	80-84	240	1.24039	1	1.02382	0.959626	-1.75842	2.71968	4.79343
1329044	1	0	0	-11.1495	75-79	320	2.195	1	1.245	0.915	-0.985	2.855	5.905
1329045	1	0	0	-9.72262	45-49	266	2.425	0	0.715	0.725	-1.625	1.305	5.83
1329046	1	0	0	-12.1901	50-54	295	2.00311	0	0.821827	0.794879	-0.991235	2.59724	6.01813
1329047	1	1	0	-6.88892	40-44	255	2.48	0	0.7	1.39	-2.14	1.67	4.915
1329048	1	0	0	-11.3239	40-44	163	1.365	0	0.885	0.775	-2.165	1.605	5.715
1329049	1	0	0	-12.8114	65-69	162	2.54846	0	0.836157	0.753889	-1.35169	2.68846	5.54477
1329050	1	0	0	-10.1695	80-84	201	2.835	1	0.905	0.955	-0.705	2.765	5.275
1329051	0	1	0	-9.21465	55-59	280	1.815	1	0.435	1.005	-1.245	1.875	5.25
1329052	1	0	0	-8.13096	35-39	195	2.99	0	1.15	1.56	-0.95	2.89	6.465
1329053	1	1	0	-7.36151	50-54	344	2.74	0	0.58	1.01	-2.16	0.82	5.105
1329055	1	0	0	-14.0853	45-49	215	1.6472	0	0.6142	0.760852	-1.74473	2.11942	6.37373
1329056	1	0	0	-10.8063	65-69	221	1.8763	1	1.09659	0.996381	-0.128197	3.28682	6.24698
1329057	1	1	0	-9.40242	50-54	257	-0.035	0	0.705	0.805	-1.225	1.585	5.62
1329058	1	1	0	-10.9778	60-64	185	0.41	1	0.66	0.76	-1.9	1.56	5.425
1329059	1	0	0	-10.084	45-49	242	1.7068	0	0.700538	0.817577	-1.43323	1.73743	5.71224
1329060	1	0	0	-11.6256	60-64	203	2.715	0	0.875	1.085	-1.235	2.515	6.73
1329071	0	0	0	-11.5674	75-79	205	1.41	1	1.19	0.86	-0.62	3.43	5.345
1329072	1	0	0	-14.5753	85-89	179	2.07	1	0.8	0.65	-1.4	2.72	5.83
1329073	0	0	0	-14.3756	65-69	193	2.625	0	0.875	0.635	-1.635	2.445	6.075
1329074	0	0	1	-10.1585	65-69	287	2.55469	0	0.923617	1.17642	-0.77583	2.78869	6.02979
1329075	0	0	0	-9.68136	50-54	352	2.59	0	1.06	1.05	-1.6	2.3	5.37
1329078	1	0	0	-12.8651	65-69	199	2.99793	0	1.02589	0.620977	-1.78756	2.22543	5.61076
1329079	1	1	0	-9.70771	35-39	218	1.18	0	0.72	0.79	-1.43	1.66	5.575
1329088	1	1	0	-10.4933	65-69	280	2.06	0	0.8	1.03	-0.8	2.84	5.5
1329091	1	0	0	-10.6529	60-64	331	0.612275	1	0.841357	1.11717	-0.882569	2.95049	5.40744
1329093	1	0	0	-13.375	70-74	202	1.3674	1	0.961734	0.833837	-1.14641	3.16747	5.48039
1329094	0	0	0	-13.056	55-59	116	1.6388	1	0.508262	0.859968	-1.15662	2.92433	5.1534
1329095	1	1	0	-12.1251	70-74	161	2.285	1	0.855	0.945	-1.125	2.845	5.875
1329096	1	0	0	-16.7208	55-59	300	1.74	1	0.79	0.82	-0.9	3.29	7.65
1329098	0	0	0	-11.1271	40-44	294	3.825	0	0.845	0.915	-1.275	2.435	5.51
1329100	1	0	0	-14.026	45-49	187	-0.78	0	0.73	0.78	-1.15	2.89	6.075
1329103	0	1	0	-13.0162	45-49	296	2.675	0	0.705	1.035	-1.385	2.825	6.145
1329105	1	0	0	-12.7047	60-64	235	1.87043	1	0.964812	0.806636	-1.05095	2.60111	6.63276
1329111	1	0	0	-14.4724	50-54	160	-0.16482	1	1.07002	0.855291	-0.342486	4.05193	6.01208
1329112	0	0	0	-13.3944	70-74	159	1.85	1	1.11	1.11	-0.16	4.15	6.185
1329113	1	0	0	-10.2077	65-69	337	1.875	1	0.985	0.935	-0.855	2.585	5.845
1329115	0	1	0	-6.71437	35-39		0.525	0	0.555	0.855	-1.435	0.735	5.56
1329116	0	1	0	-7.41362	45-49	228	-0.125	0	0.645	1.105	-1.335	1.225	6.26
1329118	0	1	0	-8.15235	45-49	227	2.815	1	0.465	0.945	-1.625	1.195	5.34
1329119	0	0	0	-13.8561	65-69	106	1.015	1	0.595	0.965	-0.335	3.615	5.98
1329121	1	0	0	-15.3859	75-79	214	2.105	0	0.475	0.975	-1.175	3.715	5.005
1329125	1	0	0	-10.5924	70-74	183	1.275	0	1.085	0.815	-1.025	2.825	5.04
1329130	0	0	0	-10.7592	25-29	238	0.59	0	1.02	0.78	-1.07	2.01	6.405
1329133	1	0	0	-11.1705	35-39	155	1.12	0	0.8	0.83	-1.41	1.9	6.38
1329134	0	0	0	-11.7456	45-49	292	1.005	0	0.975	0.905	-0.395	3.295	5.815
1329135	0	0	0	-9.23977	30-34	234	1.91	0	0.88	0.83	-1.73	1.54	5.595
1329136	1	0	0	-12.5513	55-59	218	2.25	0	0.95	0.87	-1.98	2.1	6.215
1329139	0	0	0	-11.657	50-54	283	1.505	0	0.715	0.935	-1.825	2.175	5.67
1329140	1	0	0	-9.83813	65-69	230	2.245	1	1.195	1.015	-1.415	2.295	6.195
1329141	1	1	0	-9.84058	65-69	290	3.175	0	0.765	1.295	-1.175	2.805	5.545
1329142	1	0	0	-10.4945	60-64	260	0.595	0	0.645	0.915	-1.475	1.865	5.635
1329144	0	0	0	-13.5399	60-64	237	2	0	0.82	0.64	-2.19	1.69	6.29
1329147	0	0	0	-11.1012	70-74	277	2.905	0	0.915	1.025	-1.245	2.895	5.08
1329149	0	0	0	-12.1081	80-84	252	2.75013	1	0.93113	0.937973	-0.0745153	3.48973	5.87493
1329151	1	0	0	-10.6976	40-44	190	1.515	1	0.825	0.815	-1.735	1.885	5.595
1329153	1	1	0	-8.97027	45-49	266	1.67	0	0.66	0.81	-1.85	0.94	5.77
1329154	1	0	0	-13.8525	75-79	219	1.705	1	0.855	0.875	-0.665	3.485	5.735
1329157	1	0	0	-12.1232	70-74	355	2.3969	1	0.869914	0.977272	-0.855435	3.07285	5.92608
1329158	1	0	0	-10.9264	60-64	223	1.17849	1	0.576274	0.821245	-1.29203	2.01093	5.34302
1329159	1	0	0	-10.8386	70-74	213	1.48	1	1.1	0.82	-1.06	2.64	5.63
1329162	1	1	0	-9.81541	50-54	193	1.215	0	0.875	1.085	-1.025	2.505	5.855
1329163	1	0	0	-10.3572	45-49	180	-0.225	1	0.515	0.695	-1.795	1.025	6.07
1329164	1	1	0	-10.4197	45-49	163	0.511547	0	0.271584	0.746412	-2.12641	0.840203	5.42558
1329174	0	0	0	-14.9322	60-64	273	2.52187	0	1.00199	0.852194	-0.69384	3.68135	6.20743
1329177	0	1	0	-9.45087	45-49	151	1.84	0	0.57	0.81	-1.15	1.53	5.61
1329180	1	0	0	-13.3836	40-44	238	2.615	0	0.725	0.725	-2.005	2.235	5.605
1329181	1	0	0	-14.3657	60-64	191	1.985	0	0.875	0.695	-1.035	3.135	5.905
1329185	0	0	0	-9.97921	40-44	260	2.43	0	1.04	1.01	-1.08	2.46	5.795
1329186	1	0	0	-12.1164	75-79	227	2.03897	0	1.10804	1.13483	-0.0143672	4.20675	5.51156
1329189	0	1	1	-4.13819	55-59	284	2.83718	1	0.898509	1.43451	-0.897165	1.8994	5.06166
1329198	1	1	0	-8.65226	60-64	203	1.34447	1	0.334967	1.02365	-1.71748	1.26314	5.13938
1329199	1	1	0	-10.1449	70-74	207	3.45	1	1.01	0.99	-0.41	2.77	6.335
1329200	1	1	0	-8.57112	60-64	193	0.96993	1	0.493313	0.907549	-1.09001	1.50962	5.63369
1329203	0	0	0	-12.7224	75-79	227	2.845	0	0.915	1.065	-0.215	4.015	5.34
1329206	0	0	0	-13.5368	75-79	218	2.355	0	0.645	0.785	-1.665	2.515	5.385
1329207	1	0	0	-13.3467	70-74	213	2.175	0	0.775	0.725	-0.735	2.935	5.77
1329209	1	0	0	-12.4915	65-69	267	2.805	0	0.785	0.945	-0.575	3.375	5.33
1329214	0	0	0	-13.9357	50-54	327	1.92522	1	0.55772	0.919709	-1.25502	2.91428	5.96776
1329215	0	0	0	-12.8667	55-59	184	1.82	1	1.03	0.87	-1.73	2.39	6.325
1329216	1	0	0	-11.201	70-74	320	0.88	1	0.53	1.02	-0.98	2.51	5.55
1329218	0	0	0	-13.4591	65-69	166	1.97826	-	0.877191	0.796282	-1.57731	3.0056	4.90905
1329219	1	0	0	-13.1729	55-59	245	2.245	1	0.685	0.875	-0.715	3.125	5.905
1329221	0	1	0	-9.87469	45-49	356	3.38	0	0.35	1.01	-1.38	1.57	5.755
1329222	1	0	0	-12.3812	55-59	274	1.72	0	0.98	0.95	-0.75	3.28	5.925
1329224	0	0	0	-13.5898	55-59	260	2.69	0	0.88	0.68	-1.03	2.88	5.665
1329225	1	0	0	-10.6434	55-59	247	1.775	0	0.685	1.005	-1.325	2.035	6.285
1329228	0	1	0	-10.9706	55-59	230	1.415	0	0.755	0.685	-0.795	1.975	6.335
1329230	0	0	0	-10.034	70-74	217	0.92	0	1.26	1.05	-1.4	2.43	6.065
1329233	0	0	0	-7.7871	60-64	261	1.845	1	1.095	1.305	-1.195	2.695	5.165
1329234	0	0	0	-13.7541	65-69	243	3.045	1	0.905	0.885	-0.625	3.595	5.63
1329236	0	0	0	-13.0801	50-54	300	3.995	0	0.595	0.775	-1.715	2.305	5.33
1329238	1	0	0	-11.7876	55-59	264	1.795	0	0.895	0.605	-1.725	1.725	5.77
1329243	0	0	0	-12.1975	70-74	152	1.485	1	0.975	1.075	-0.705	3.425	6.025
1329245	0	0	0	-10.9474	45-49	228	1.685	0	1.035	0.735	-1.705	1.875	5.985
1329246	0	0	0	-14.3938	65-69	262	3.29	0	0.77	1.02	-0.69	3.48	6.46
1329247	0	0	0	-8.87239	40-44	174	0.86	0	1.1	1.02	-1.28	2.3	5.285
1329251	0	0	0	-11.6114	40-44	283	2.8	0	0.9	0.98	-0.73	3.03	5.95
1329254	0	0	0	-10.4329	40-44	190	0.765	0	0.915	0.995	-1.185	2.495	5.78
1329255	1	1	0	-5.61904	50-54	168	1.03	0	0.76	0.94	-1.73	0.34	5.815
1329259	0	0	0	-13.2198	55-59	150	1.955	0	0.855	0.985	-1.125	2.745	6.74
1329260	0	0	0	-9.15624	80-84	338	3.15047	0	1.30485	1.36582	-0.506196	3.44267	5.88031
1329261	0	1	0	-6.66965	40-44	229	0.445	0	0.565	0.695	-2.295	-0.095	5.24
1329262	1	0	0	-10.8804	80-84	132	0.68769	-	1.05276	1.07903	-0.929073	2.97932	6.00751
1329263	0	1	0	-9.61597	35-39	207	0.435	0	0.735	0.825	-1.645	1.395	5.965
1329264	0	0	0	-12.4387	70-74	265	2.47173	0	1.30485	1.06974	-0.00496672	4.40257	5.73796
1329265	0	0	0	-10.6366	60-64	124	1.77713	0	1.04812	1.36583	-0.856433	3.70935	5.41427
1329266	0	0	0	-13.4314	70-74	257	0.88	1	0.87	0.82	-0.31	3.43	5.935
1329270	1	0	0	-12.1388	65-69	140	1.82921	0	1.12402	0.883061	-0.803344	3.39802	5.46625
1329271	1	0	0	-13.3184	50-54	328	1.845	0	0.735	0.895	-1.045	3.105	5.475
1329272	1	0	0	-13.0172	80-84	193	1.58	0	0.91	1.02	-0.54	3.61	6.04
1329273	1	0	0	-11.8978	40-44	236	0.465	0	0.905	0.825	-1.885	1.825	6.27
1329274	1	0	0	-11.531	40-44	243	2.27	0	0.77	0.96	-0.91	2.7	6.005
1329275	1	0	0	-7.3191	50-54	262	1.84434	0	0.980631	1.45457	-0.692252	2.96751	5.33376
1329278	0	0	0	-13.1982	65-69	258	2.985	1	0.655	1.055	-0.435	3.795	5.465
1329282	1	0	0	-12.4578	70-74	222	1.16187	1	0.942458	0.987734	-0.816042	3.3747	5.72454
1329283	1	0	0	-11.7568	70-74	228	1.505	1	0.985	0.945	-0.945	3.045	5.475
1329285	0	0	0	-11.668	70-74	205	2.61	1	0.89	0.85	-1.41	2.54	5.53
1329286	1	0	0	-9.2938	45-49	191	1.78311	0	1.05072	1.01289	-1.32679	2.10089	6.07564
1329287	0	0	0	-11.919	50-54	279	1.26	1	0.55	0.85	-0.93	2.23	6.38
1329289	1	0	0	-13.6888	60-64	286	2.135	1	0.855	0.795	-1.335	2.755	6.215
1329290	0	0	0	-9.93157	45-49	175	2.435	0	0.705	0.795	-1.265	1.795	5.655
1329295	1	0	0	-10.974	60-64	149	0.540563	0	1.15045	0.944697	-0.999044	2.66278	6.11182
1329296	0	0	0	-12.0439	60-64	119	1.415	0	0.625	0.765	-0.985	2.485	5.625
1329297	0	0	0	-13.6728	55-59	276	2.165	0	0.455	0.505	-1.035	1.875	6.625
1329299	0	0	0	-10.9929	55-59	197	1.415	0	0.905	1.055	-0.955	2.635	6.405
1329300	0	1	0	-8.19485	65-69	198	1.92	1	1	0.94	-0.73	2.24	5.525
1329303	0	0	0	-12.447	60-64	210	0.32	1	0.56	0.9	-0.77	2.58	6.4
1329305	1	0	0	-12.7274	65-69	205	0.87169	1	0.786574	0.728895	-1.62797	2.35242	5.36361
1329306	0	0	0	-14.9881	65-69	264	2.535	1	1.165	0.985	-0.195	4.475	6.085
1329307	0	0	0	-12.9016	75-79	239	2.225	1	0.935	0.775	-1.475	2.155	6.685
1329308	1	0	0	-11.5561	50-54	305	2.42	0	0.91	0.78	-0.96	2.55	5.625
1329311	1	0	0	-11.8299	55-59	285	1.56644	0	0.754219	0.997324	-1.72238	2.21678	6.18443
1329313	0	0	0	-11.3175	50-54	318	1.39	0	0.88	0.74	-1.54	1.78	6.115
1329318	1	1	0	-8.01766	55-59	238	3.39	0	0.45	1.29	-1.41	1.74	5.41
1329319	1	0	0	-12.4361	50-54	243	2.5	0	0.63	0.64	-1.96	1.37	6.205
1329320	0	0	0	-11.9807	50-54	166	-0.665	0	0.485	1.025	-1.995	2.325	4.865
1329322	0	0	0	-12.2436	65-69	240	2.75626	1	0.697093	0.816079	-1.63475	2.50674	4.82018
1329324	0	1	0	-8.20118	60-64	236	2.53087	1	0.714179	1.03016	-1.23532	1.67279	5.7735
1329327	0	0	0	-11.8051	50-54	203	2.635	0	0.685	0.955	-0.825	2.935	5.57
1329329	0	0	0	-8.98914	50-54	249	2.735	1	0.305	1.355	-1.105	2.015	6.095
1329335	0	1	0	-7.7156	60-64	189	1.45	0	0.44	0.99	-1.41	1.39	4.79
1329336	1	0	0	-10.5237	30-34	258	1.525	0	0.985	0.915	-0.765	2.485	6.345
1329337	1	1	0	-6.70713	60-64	428	0.845	1	0.545	0.835	-1.465	0.875	4.825
1329339	1	1	0	-13.4902	70-74	273	1.79	0	0.84	0.67	-0.53	2.98	6.265
1329343	1	0	0	-11.7106	60-64	226	1.49	1	0.87	0.9	-1.57	2.24	5.895
1329345	0	1	0	-4.60845	45-49	288	2.625	0	0.895	1.095	-1.335	1.025	5.09
1329347	0	0	0	-13.3279	70-74	122	0.57	1	1.02	0.68	-1.21	3.03	5.445
1329349	0	0	0	-10.7158	65-69	308	2.4389	1	1.08009	0.973453	-1.13413	2.7706	5.44065
1329355	0	0	0	-13.1489	35-39	262	2.85	1	0.92	0.84	-0.78	2.81	6.9
1329357	1	1	0	-7.6064	45-49	249	1.86	0	0.42	0.72	-1.74	0.5	5.13
1329359	1	0	0	-11.9821	65-69	224	1.84413	1	0.723079	0.778261	-1.52678	2.32642	5.39128
1329362	1	0	0	-11.8641	55-59	338	2.18	0	0.8	0.92	-0.74	3.17	5.32
1329364	1	0	0	-8.02109	40-44	234	0.57	0	0.43	0.84	-1.38	1	5.315
1329365	1	0	0	-10.6428	55-59	236	2.23	1	0.61	0.96	-0.77	2.26	6.27
1329366	1	0	0	-11.864	55-59	280	0.98	0	0.8	0.83	-0.76	2.74	5.655
1329370	0	0	1	-17.1633	85-89	168	1.89829	0	0.489006	0.945706	-0.368705	4.40206	5.77552
1329371	0	0	0	-9.6483	55-59	293	2.19202	0	0.748686	1.08628	-1.11125	2.03797	6.40229
1329372	0	0	0	-12.1614	70-74	215	2.665	0	0.625	0.825	-0.865	2.745	5.27
1329374	1	0	0	-13.2647	50-54	279	1.915	0	0.875	0.885	-0.785	3.315	5.63
1329375	0	1	0	-11.0167	50-54	184	1.505	0	0.395	0.985	-1.235	2.215	5.53
1329376	1	0	0	-11.5819	70-74	115	-0.16482	1	1.08724	0.9815	-0.0183474	3.82481	5.62386
1329380	1	0	0	-12.9259	30-34	402	3.275	0	0.845	0.675	-1.665	2.085	5.97
1329386	1	0	0	-11.1013	30-34	176	0.755	0	0.915	0.815	-0.785	2.185	6.835
1329388	1	1	0	-11.1498	85-89	242	1.9	0	0.62	0.83	-1.41	1.97	5.54
1329389	1	0	0	-11.2435	45-49	215	0.906304	1	0.845174	0.797821	-1.97667	1.77627	5.55788
1329391	1	0	0	-11.8633	70-74	233	2.85929	0	0.924271	0.944613	-1.13302	2.54651	6.52478
1329392	0	0	0	-11.3734	45-49	264	2.35	0	1	1.2	-1.12	3.15	6.02
1329393	1	0	0	-10.8915	60-64	261	2.76949	1	0.836762	1.17862	-1.24251	2.84423	5.75675
1329395	1	1	1	-6.35723	45-49	281	2.69507	0	0.954819	1.14396	-0.789918	2.00895	5.17603
1329396	1	0	0	-11.5262	55-59	226	2.425	0	0.875	0.955	-1.055	2.515	6.42
1329397	1	0	0	-10.9542	75-79	203	2.65097	1	0.923578	1.11641	-0.328577	3.4766	5.69476
1329399	1	0	0	-12.6349	70-74	162	0.03	0	0.99	0.89	-0.84	3.11	5.87
1329403	1	0	0	-8.15387	50-54	335	2.6	0	0.58	0.89	-1.24	1.24	5.605
1329405	1	0	1	-13.0909	80-84	151	1.28726	1	1.02965	0.836765	-0.827514	3.31872	5.5946
1329406	1	0	0	-14.7025	70-74	225	1.915	1	0.935	0.725	-1.185	3.035	6.125
1329408	0	0	0	-13.9095	40-44	250	2.125	0	0.515	0.615	-1.105	2.545	5.715
1329414	0	0	0	-10.6591	55-59	207	1.325	0	0.745	1.035	-0.925	2.675	5.695
1329415	0	0	0	-10.6178	50-54	234	1.67517	0	1.13454	1.09013	-0.259763	3.44514	6.01492
1329418	1	0	0	-11.7825	50-54	197	0.645898	0	0.918381	0.814452	-0.491946	2.85979	5.93971
1329421	1	0	0	-10.0083	50-54	242	1.85	0	0.47	1.19	-1.48	2.41	5.015
1329422	1	0	0	-10.4898	60-64	110	2.06297	0	0.969849	1.0999	-0.756676	3.03009	5.78869
1329423	1	0	0	-10.7861	55-59	212	1.42	0	1.11	0.89	-0.88	2.68	6.08
1329424	1	0	0	-13.2745	55-59	223	1.21	0	0.71	0.73	-1.24	2.4	6.31
1329428	1	0	0	-10.7587	55-59	307	2.425	1	0.775	1.185	-0.985	2.815	6.015
1329429	1	1	0	-10.9193	40-44	256	1.825	1	0.345	0.665	-2.195	1.175	4.73
1329431	1	0	0	-10.8726	45-49	221	-0.28	0	0.85	0.95	-0.75	2.67	6.015
1329432	1	0	0	-11.0833	70-74	251	1.5739	1	1.23525	1.14603	-0.996782	3.41082	5.72877
1329442	0	0	0	-13.887	70-74	267	0.637676	0	0.759	0.987326	-0.641306	3.65988	5.62578
1329448	1	0	0	-14.1568	80-84	171	0.845	0	0.945	0.895	-0.665	3.735	5.91
1329449	0	0	1	-11.4312	75-79	233	1.42832	1	0.888372	1.02576	-0.642848	3.30832	5.48036
1329450	1	0	0	-14.8754	40-44	341	3.255	0	0.455	0.535	-1.955	2.015	5.565
1329452	0	0	0	-12.5559	30-34	260	2.04	0	0.77	0.69	-1.82	1.64	6.395
1329453	0	0	0	-6.33574	45-49	171	2.505	0	0.655	1.085	-1.165	1.125	5.705
1329455	0	0	0	-16.1316	80-84	224	2.955	1	0.755	0.755	-0.075	3.945	6.415
1329456	0	1	0	-5.94514	55-59	176	1.64	0	0.5	0.91	-1.98	0.06	5.59
1329458	1	0	0	-14.5024	70-74	259	2.555	1	1.105	0.565	-0.195	3.425	6.355
1329459	1	1	0	-7.16881	45-49	248	1.855	0	0.785	0.935	-1.815	1.045	5.41
1329461	1	0	0	-11.2466	50-54	191	0.99	0	0.83	0.96	-1.51	2.15	6.03
1329462	1	0	0	-14.3737	65-69	186	2.135	0	0.935	0.925	-1.055	3.155	6.625
1329464	1	0	0	-12.2752	65-69	259	3.80632	0	1.01993	0.829742	-1.01406	3.00469	5.42972
1329465	0	0	0	-12.4723	75-79	229	1.355	0	0.985	0.915	-1.395	2.805	5.96
1329475	1	0	0	-15.1193	70-74	176	2.03804	0	0.465586	0.630563	-1.57917	2.40944	6.06612
1329478	1	0	0	-12.7733	60-64	196	1.91	1	1.23	0.86	-0.38	3.65	6.11
1329479	0	1	0	-7.02604	40-44	263	1.12	0	0.76	0.66	-2.01	0.25	5.685
1329480	0	0	0	-13.5081	65-69	186	2.505	1	0.785	0.815	-1.685	2.465	6.145
1329481	1	0	0	-10.5561	75-79	159	1.06815	0	0.905574	1.00747	-1.44259	2.3207	5.89694
1329482	1	0	0	-10.1737	45-49	168	1.97412	0	1.04525	1.0404	-1.31331	2.09143	6.80801
1329484	1	0	0	-13.3841	70-74	206	1.59	1	0.99	0.68	-1.32	2.49	6.485
1329487	0	0	0	-12.6562	75-79	306	2.485	0	1.095	0.625	-1.735	2.115	5.975
1329496	0	1	0	-9.38311	45-49	357	2.515	0	0.065	0.905	-1.495	1.155	5.14
1329498	0	0	0	-13.3566	60-64	158	0.74	1	0.73	0.8	-0.72	3.05	5.995
1329499	0	0	0	-13.8079	45-49	360	2.345	0	0.655	0.745	-1.185	3.045	4.95
1329500	1	0	1	-12.4601	55-59	288	3.19475	0	0.700534	0.927038	-1.7239	2.36406	5.60689
1329502	0	0	0	-11.9732	45-49	228	2.105	0	0.925	0.995	-0.975	3.115	5.74
1329503	0	0	0	-13.0716	40-44	389	2.685	0	0.875	0.735	-1.935	2.245	5.595
1329505	0	0	0	-9.79864	80-84	200	1.35	1	1.32	1.04	-0.35	3.21	5.82
1329507	1	0	0	-11.8843	65-69	137	3.56119	1	0.862694	1.02078	-0.726057	3.26901	5.67077
1329510	0	1	0	-9.48743	65-69	185	1.99	1	0.85	0.87	-1.53	1.69	5.555
1329511	0	0	0	-10.512	40-44	238	1.815	0	0.825	0.745	-1.475	1.675	6.07
1329513	1	0	0	-13.3613	50-54	277	2.195	0	0.665	0.645	-1.695	1.925	6.06
1329515	1	0	0	-12.7109	60-64	292	1.595	1	0.635	0.685	-1.845	1.735	5.92
1329516	1	1	0	-8.17453	45-49	208	1.03	0	0.72	0.86	-2.01	0.87	5.745
1329521	0	0	0	-14.2332	25-29	346	3.61	0	0.73	0.52	-1.9	1.83	6.46
1329522	1	0	1	-11.8289	80-84	178	1.62371	1	1.03108	1.14674	-1.18882	3.2698	5.80433
1329529	1	0	0	-11.5428	40-44	369	0.865	0	0.925	0.935	-1.625	2.175	6.11
1329557	0	0	1	-9.87345	60-64	161	3.48286	0	1.21049	0.895733	-1.31002	2.24669	6.04933
1329559	0	0	0	-12.9007	50-54	248	2.09	0	0.71	0.79	-0.84	2.6	6.19
1329561	1	0	0	-14.2138	70-74	152	0.779955	-	0.888104	0.867428	-0.530615	3.63413	6.1474
1329562	0	0	0	-11.4853	60-64	261	2.265	0	0.725	0.885	-1.725	1.865	5.98
1329565	0	0	0	-12.8954	65-69	286	3.275	0	1.025	0.855	1.265	4.445	6.145
1329566	1	0	0	-11.6953	75-79	250	2.12	1	1.02	1.06	-0.82	3.36	5.44
1329568	1	0	1	-13.1291	75-79	438	3.55722	0	1.01172	1.09707	-0.653133	3.83577	5.69965
1329569	1	0	0	-11.4727	65-69	225	2.295	0	0.995	0.925	-1.715	2.235	5.905
1329581	1	0	0	-12.886	50-54	184	1.025	0	1.055	0.795	-1.295	2.755	6.185
1329582	0	0	0	-12.8442	45-49	159	1.795	0	1.045	0.755	-1.425	2.245	6.945
1329585	1	0	0	-13.3334	65-69	205	1.49	0	0.91	0.68	-1.41	2.84	5.07
1329586	1	0	0	-11.7983	85-89	200	2.56	1	1.1	1.11	0.04	3.82	6.15
1329588	0	0	0	-12.4499	60-64	188	1.515	0	1.025	0.985	-1.595	2.815	5.985
1329591	1	0	0	-12.7033	80-84	273	1.735	1	1.105	0.945	-1.465	2.845	6.045
1329596	1	0	0	-10.4998	65-69	149	1.81	0	0.52	1.45	-1.23	2.95	5.64
1329598	1	0	0	-13.3575	50-54	154	1.615	0	0.895	0.855	-1.125	3.225	5.565
1329601	0	0	0	-13.0771	65-69	208	1.435	1	0.975	0.915	-0.645	3.545	5.535
1329603	1	0	0	-11.6328	40-44	272	2.635	0	1.205	0.895	-0.965	2.915	6.215
1329604	1	0	0	-13.0322	50-54	225	1.635	0	1.205	0.925	0.025	3.965	6.385
1329605	1	0	1	-12.3856	40-44	245	1.69925	0	0.486728	0.620977	-2.12641	1.45413	5.58669
1329606	1	1	0	-7.50379	40-44	170	1.045	0	0.745	0.805	-2.155	0.385	6.02
1329608	1	0	0	-8.95981	55-59	170	3.345	1	0.605	0.855	-1.985	1.225	5.22
1329609	1	1	0	-7.07714	35-39	183	0.355	0	0.635	0.755	-1.495	1.055	4.76
1329611	1	0	0	-9.29996	40-44	358	3.085	0	0.755	1.385	-1.675	2.125	6.05
1329614	1	1	0	-12.1799	65-69	269	1.16878	1	0.995493	1.13212	-0.26509	3.64333	6.45957
1329616	1	0	0	-10.4842	55-59	195	2.0056	0	0.87847	0.981849	-1.47296	2.32341	5.63277
1329617	1	1	0	-10.4093	55-59	216	2.605	1	0.705	1.025	-1.115	2.385	5.51
1329618	1	1	0	-7.21582	50-54	154	0.55	0	0.4	0.82	-1.52	0.97	4.48
1329620	1	0	0	-11.3465	50-54	197	1.82	0	0.89	1.15	-0.83	3.54	5.105
1329624	0	1	0	-7.49298	60-64	245	1.16	1	0.95	1.06	-0.43	2.18	6.015
1329625	0	1	0	-7.03052	45-49	249	2.065	0	0.595	1.135	-1.635	1.205	5.335
1329626	1	0	0	-12.3829	75-79	341	2.9348	1	0.928921	1.03088	-1.15608	2.95077	6.00619
1329632	0	0	0	-13.3385	55-59	207	1.295	0	0.825	0.685	-1.045	2.795	5.825
1329633	1	0	0	-13.7409	60-64	197	2.175	1	0.375	0.665	-0.755	2.585	5.93
1329634	0	1	0	-6.83397	65-69	183	1.23943	1	0.781433	0.945328	-1.56745	0.938336	5.84091
1329637	1	0	0	-12.3557	45-49	282	0.6	0	0.8	0.84	-1.08	2.42	6.27
1329640	1	1	0	-9.5299	55-59	213	1.385	1	0.505	0.785	-1.035	1.665	5.545
1329641	1	0	0	-13.4122	80-84	221	2.16243	0	0.982609	0.93839	-0.749372	3.3246	6.2166
1329642	0	0	0	-13.1829	45-49	201	1.9	0	0.76	0.73	-1.17	2.44	6.115
1329644	0	0	0	-15.1364	50-54	239	2.44	0	0.56	0.64	-1.39	2.34	6.515
1329648	0	0	0	-12.3059	65-69	135	0.953795	1	1.11292	0.964179	0.284018	4.13393	5.85416
1329649	1	0	0	-13.893	55-59	118	0.878167	0	0.897662	0.711109	-1.83281	2.5494	5.82354
1329650	1	0	0	-11.3136	35-39	326	2.365	0	1.155	1.075	-0.465	3.255	6.33
1329651	0	0	0	-11.8458	70-74	151	0.501594	1	0.954956	0.887311	-1.94454	2.21793	5.86498
1329652	1	0	0	-11.1904	55-59	166	1.54	1	0.87	0.88	-0.95	2.82	5.345
1329656	1	0	0	-11.8092	45-49	202	-0.78	0	0.89	0.92	-1.11	2.77	5.575
1329670	0	1	0	-7.70944	55-59	218	1.645	0	0.655	1.245	-0.645	2.045	5.955
1329672	1	1	0	-10.8101	40-44	216	1.935	0	0.375	0.695	-1.205	1.665	5.235
1329674	1	0	0	-11.3028	50-54	164	1.65759	0	0.829431	0.761938	-1.41531	1.96727	6.10152
1329677	0	0	0	-10.8809	75-79	230	2.535	0	0.895	0.995	-0.515	3.165	5.265
1329679	1	1	0	-9.05014	65-69	212	2.16	1	0.69	1.26	-0.26	2.94	5.795
1329681	1	0	0	-8.7271	45-49	214	1.45	1	1.18	0.95	-1.7	1.62	6.265
1329683	1	1	0	-6.89172	45-49	199	1.095	1	0.215	0.795	-1.375	0.625	5.02
1329685	0	1	0	-13.4989	65-69	196	1.645	0	0.795	0.875	-1.015	3.165	5.56
1329686	0	0	0	-10.3363	50-54	278	2.67	0	1.04	0.95	-1.85	2.06	5.535
1329687	1	0	0	-13.6335	70-74	135	0.328134	0	1.05872	0.794418	-0.553869	3.68418	5.69847
1329694	0	0	0	-12.142	65-69	150	1.05126	0	0.96288	1.09661	0.0219813	3.91953	6.02524
1329697	0	0	0	-6.25916	65-69	346	2.06301	0	0.716766	1.08037	-1.02027	1.36276	5.45019
1329698	0	1	0	-4.9316	50-54	359	2.995	0	0.135	0.875	-1.005	0.485	4.465
1329701	1	1	0	-9.2388	45-49	184	1.62929	0	0.749319	0.856525	-1.31391	1.77644	5.24002
1329702	1	1	0	-7.08622	55-59	316	2.17	0	0.64	1.28	-1.53	1.97	4.72
1329705	0	0	0	-12.3779	50-54	227	2.18	0	0.8	0.88	-1	2.7	5.925
1329707	0	0	0	-13.8972	55-59	215	1.38549	0	0.920854	0.621178	-1.54001	2.39331	6.32565
1329708	1	0	0	-10.0161	55-59	198	1.44	0	1.07	1.03	-0.62	2.86	6.015
1329710	0	0	0	-13.1214	70-74	211	1.54	0	0.95	0.84	-0.59	3.13	6.245
1329711	0	0	0	-13.1774	60-64	171	-0.16482	1	0.95887	0.741726	-0.592179	3.09255	6.25434
1329713	1	0	0	-14.0664	80-84	153	1.3226	0	1.18377	1.09621	-0.272645	4.15815	6.55736
1329715	0	1	0	-8.46565	45-49	253	1.73341	1	0.271584	1.00389	-2.07774	0.840203	5.2107
1329717	1	0	0	-10.1605	65-69	256	1.66111	0	0.843778	0.92866	-1.29891	2.59199	4.77525
1329721	1	0	0	-12.241	60-64	289	1.35	1	1.08	0.86	-1.03	3.03	5.58
1329722	0	1	0	-12.0624	45-49	242	1.655	0	0.685	0.725	-2.005	1.565	5.9
1329723	1	0	0	-11.6405	85-89	187	0.860813	-	1.12041	0.80515	-0.592185	2.84535	6.1408
1329725	1	0	0	-13.5148	55-59	373	2.14	0	0.62	0.89	-1.24	2.97	5.34
1329726	0	0	0	-12.1602	40-44	251	3.135	0	0.655	0.795	-0.955	2.575	5.73
1329728	1	0	0	-13.5827	50-54	210	1.495	1	0.925	0.845	-0.725	3.195	6.425
1329733	0	1	0	-9.68313	50-54	204	0.045	0	0.535	0.705	-1.575	1.235	5.295
1329734	1	0	0	-11.4089	65-69	329	1.74	0	0.63	0.81	-1.43	1.89	5.81
1329744	1	0	0	-12.147	55-59	237	1.14254	1	0.974423	1.0384	0.178561	3.65458	6.66934
1329746	1	0	0	-14.3926	45-49	347	1.915	0	0.745	0.725	-1.745	2.325	6.26
1329747	1	0	1	-15.0057	85-89	201	2.50799	-	0.908726	0.960279	-0.134697	4.26303	6.00048
1329749	0	0	0	-9.34761	55-59	47	3.08	0	0.94	0.9	-0.75	1.92	6.71
1329750	1	0	0	-12.7332	65-69	201	1.85	0	1.13	0.89	-1.11	3.41	5.15
1329773	1	0	0	-10.0515	55-59	192	3.385	1	0.995	1.015	-1.205	2.485	5.775
1329774	1	0	0	-13.2258	50-54	285	3.435	1	0.935	0.805	-0.765	3.405	5.505
1329776	1	0	0	-15.8508	40-44	198	2.21	0	0.82	0.78	-1.74	2.95	6.205
1329780	1	0	0	-11.2151	70-74	124	1.06	1	0.9	0.85	-1.12	2.39	6.035
1329784	1	0	0	-12.5522	65-69	194	1.46	0	1.22	0.81	-0.98	3.12	5.775
1329785	1	0	0	-13.3488	40-44	411	3.03	0	0.81	0.78	-2.2	1.97	6.04
1329786	1	0	0	-9.93979	45-49	232	1.265	0	0.795	0.835	-1.775	1.665	5.54
1329787	1	0	0	-10.9093	55-59	219	2.44	0	1.02	1.17	-1.35	2.79	5.845
1329788	1	0	1	-13.9697	60-64	178	1.54866	1	0.452312	1.12322	-0.0739975	3.59673	6.80801
1329790	1	0	0	-12.8914	80-84	218	2.435	1	1.035	0.865	-1.075	3.215	5.705
1329796	1	1	0	-16.5073	50-54	216	1.35	0	0.25	0.61	-1.3	2.51	6.37
1329800	1	0	0	-14.6247	60-64	219	1.835	0	0.645	0.755	-1.345	2.815	5.8
1329802	1	0	0	-13.3548	70-74	152	2.24	1	1.16	0.84	-0.82	3.48	5.72
1329803	0	0	0	-11.4173	60-64	236	1.88	0	0.98	0.67	-2.04	1.55	5.89
1329804	1	0	0	-11.7301	60-64	146	0.395	0	1.025	0.655	-1.025	2.255	6.34
1329805	0	0	0	-10.9655	50-54	258	3.735	0	1.015	0.985	-1.265	2.735	5.39
1329807	0	0	0	-12.2577	40-44	266	3.105	0	0.725	1.055	-0.775	2.675	6.775
1329816	0	1	0	-8.27833	50-54	222	2.15	1	0.59	0.96	-1.48	1.46	5.38
1329817	1	0	0	-10.6771	65-69	251	2.62	0	1.14	1.1	-0.8	3.22	5.535
1329820	0	0	0	-9.22943	30-34	215	1.335	0	0.825	1.105	-1.935	1.425	6.25
1329826	1	1	0	-9.13274	35-39	234	3.05	0	0.96	0.64	-2.15	0.71	6.205
1329831	0	0	0	-10.8031	60-64	259	2.41564	0	0.973991	1.15839	-0.747988	3.20367	5.85765
1329832	1	1	0	-8.62639	60-64	254	1.48279	0	0.532791	0.913232	-1.04282	1.65932	5.25029
1329833	0	0	0	-12.011	75-79	201	3.22	0	0.68	1.12	-1.06	3.02	5.54
1329834	1	0	0	-11.8073	60-64	257	2.43259	1	1.01178	0.814269	-1.48154	2.531	5.4052
1329837	1	0	0	-12.8297	50-54	373	2.26	0	0.53	0.8	-1.83	2.37	4.79
1329839	1	1	1	-12.1282	80-84	278	2.49696	0	0.675777	1.04099	-0.372405	3.24462	5.8315
1329840	1	0	0	-10.3981	80-84	325	3.04439	1	1.30485	0.981386	-1.14371	2.77082	5.74827
1329842	1	1	0	-7.21178	45-49	311	2.81	0	0.83	1.38	-2.04	1.71	5.185
1329847	1	0	0	-12.1695	55-59	271	2.57104	1	0.704459	0.725644	-1.40653	2.51252	5.02322
1329848	1	1	0	-8.76226	55-59	208	-0.16482	1	0.79292	0.944446	-0.831278	2.21026	5.37271
1329850	0	0	0	-12.5376	65-69	212	2.085	0	0.705	0.785	-0.535	2.795	6.195
1329851	0	1	0	-6.77982	45-49	245	0.59	0	0.3	0.77	-2.09	-0.21	5.595
1329853	0	0	0	-10.6254	55-59	171	-0.025	0	1.035	1.065	-0.085	3.215	6.23
1329856	0	0	0	-16.4148	75-79	119	1.84913	1	0.76715	0.75523	-0.480447	4.04195	5.79144
1329857	0	0	0	-10.5123	50-54	296	3.63	0	1.07	1.23	-1.22	3.16	5.28
1329858	0	0	1	-13.7725	50-54	253	1.95006	1	0.87168	0.832705	-1.16871	2.8088	6.59035
1329861	0	1	1	-3.94918	60-64	242	0.644458	0	0.803829	1.53587	-0.782674	2.18582	4.64441
1329869	0	0	0	-12.7792	75-79	227	0.934383	1	1.06422	0.952082	-0.958562	3.6301	5.00792
1329870	0	0	0	-14.3306	80-84	241	2.325	1	0.965	0.725	-0.395	3.465	6.165
1329872	0	0	0	-13.7788	40-44	191	2.09	0	0.72	0.66	-0.7	3.15	5.5
1329876	1	0	0	-11.4723	65-69	345	2.14625	0	1.02796	1.14634	0.0387067	3.94193	5.63194
1329878	0	0	0	-12.1149	55-59	194	1.415	0	0.805	0.725	-1.625	1.895	6.03
1329880	0	0	0	-9.44272	65-69	232	2.64	0	0.93	1.11	-1.74	2.14	5.57
1329881	0	0	0	-12.3595	45-49	297	1.29	0	0.72	0.7	-1.86	1.76	6.115
1329883	1	0	1	-13.1485	70-74	204	2.19642	1	0.908356	0.820753	-0.841685	3.17769	5.59851
1329888	0	0	0	-14.2321	70-74	272	1.265	1	1.065	0.645	-0.815	2.975	6.485
1329889	1	0	0	-12.212	70-74	188	0.995	0	1.095	0.835	-1.285	2.655	6.225
1329890	1	0	0	-14.1044	60-64	236	2.525	1	0.635	0.735	-1.055	2.805	6.075
1329892	1	0	0	-14.7174	70-74	151	0.835	0	0.865	0.725	-1.335	2.875	6.115
1329898	0	0	0	-14.1263	80-84	276	1.84	0	0.97	0.94	-1.8	3.23	5.285
1329907	1	0	0	-12.879	75-79	123	1.135	0	0.975	1.115	-0.265	4.115	5.735
1329909	1	0	1	-13.5174	80-84	230	2.36349	1	1.06361	0.792613	0.0461879	3.60371	6.72669
1329910	1	0	0	-7.80761	45-49	253	1.10516	1	0.566875	1.25014	-1.53945	1.3746	6.01177
1329914	1	0	0	-12.9888	55-59	200	1.08458	1	0.825765	0.930993	-0.909544	3.12769	6.0168
1329915	0	1	0	-7.18208	60-64	206	2.0679	1	0.829302	0.855925	-1.08094	1.41557	5.47683
1329919	1	0	0	-12.5613	45-49	267	2.17	0	0.76	0.84	-1.54	2.44	5.83
1329920	1	0	0	-12.1024	70-74	253	1.735	0	1.025	0.895	-0.675	3.255	5.53
1329921	1	0	0	-11.7353	60-64	271	1.725	0	0.915	1.185	-1.285	3.165	5.465
1329922	0	0	0	-12.0996	65-69	289	2.185	0	0.335	0.985	-1.485	2.355	5.16
1329923	0	1	0	-8.98125	50-54	144	0.435	0	0.725	1.185	-0.805	2.455	5.545
1329926	0	1	0	-5.95676	60-64	184	1.83	0	0.62	0.91	-1.17	0.99	4.975
1329930	1	1	0	-11.3952	65-69	249	1.89	0	0.71	0.71	-2.08	1.47	5.55
1329932	1	0	0	-9.81014	45-49	236	2.095	1	0.585	0.875	-1.665	1.335	6.065
1329938	1	0	0	-8.54003	60-64	212	1.1658	0	1.09946	1.06888	-1.55239	2.074	5.61724
1329956	1	1	0	-10.9293	50-54	255	1.57141	0	0.909039	0.772278	-1.41995	2.28389	5.0761
1329962	1	0	0	-10.9115	65-69	196	2.08196	1	1.12112	1.03729	-0.461744	3.4072	5.74978
1329971	0	0	0	-11.814	50-54	263	2.6615	0	0.86899	1.02689	-0.891542	2.86365	6.07688
1329973	1	1	0	-8.1037	65-69	211	0.75	1	0.87	0.97	-0.83	1.84	6.055
1329975	1	0	0	-11.9204	75-79	309	2.44	0	1.04	1.08	-0.87	3.12	6.19
1329976	1	0	0	-13.7578	65-69	203	2.18	0	0.71	0.73	-1.38	2.49	6.215
1329977	0	0	0	-9.8466	70-74	330	2.75	0	1.11	0.88	-1.56	2.05	5.55
1329978	0	0	0	-15.4634	50-54	172	0.74	1	0.79	0.75	-0.58	3.61	6.28
1329980	1	0	0	-12.6967	65-69	332	2.695	0	0.905	0.885	-1.165	2.865	5.765
1329981	0	0	0	-11.7444	50-54	243	2.27	0	0.76	0.63	-2.23	1.33	5.67
1329982	0	0	0	-12.6387	50-54		2.135	0	0.925	0.995	-1.725	2.515	6.155
1329984	1	0	0	-11.708	40-44	291	0.065	0	0.895	0.785	-1.555	1.945	6.19
1329987	1	0	0	-12.8612	70-74	194	2.255	0	0.775	0.985	-0.985	3.015	6.175
1329988	0	0	0	-9.71727	75-79	207	1.77	0	0.87	1.05	-1.47	2.03	5.785
1329990	0	0	0	-11.0711	60-64	248	1.71	0	0.97	0.96	-1.5	2.19	6.15
1330001	1	1	0	-13.22	50-54	264	3.455	0	0.405	0.625	-0.965	2.105	6.005
1330002	1	0	0	-7.11223	65-69	185	2.81	0	0.97	1.56	-1.99	2.11	5.31
1330003	1	0	0	-14.8523	50-54	264	1.97	0	0.96	0.95	-1.58	3.36	5.83
1330005	1	0	0	-13.9817	80-84	246	1.58437	0	1.06712	0.943035	-0.652186	3.39174	6.80341
1330006	1	0	0	-13.8526	65-69	309	2.575	0	0.965	0.865	-0.825	3.665	5.285
1330008	1	1	0	-11.6779	45-49	264	1.67	0	0.48	0.88	-1.34	2.03	5.75
1330009	0	1	0	-9.80684	50-54	195	2.465	0	0.595	0.815	-1.475	1.645	5.165
1330010	0	1	0	-6.49747	50-54	369	1	0	1.61	0.82	-1.67	1.35	5.615
1330011	1	1	0	-10.516	55-59	219	0.78	0	0.38	0.73	-2.53	0.76	5.235
1330012	1	1	0	-5.73005	40-44	136	0.775	0	0.485	1.205	-0.645	1.105	6.235
1330014	1	0	0	-11.155	55-59	191	-0.205	0	0.905	0.865	-2.055	1.685	5.99
1330015	1	0	0	-11.4482	55-59	193	1.94	1	0.82	0.91	-1.82	2.08	5.63
1330040	0	0	0	-14.3632	30-34	225	0.915	0	0.715	0.735	-1.625	2.295	6.465
1330043	0	0	0	-12.5311	50-54	336	2.77	0	0.83	0.83	-1.55	2.22	6.155
1330046	0	0	0	-11.2449	45-49	261	2.165	0	0.945	0.935	-1.855	1.995	6.015
1330048	1	0	0	-11.7527	45-49	315	1.69	0	0.88	0.9	-0.99	2.73	5.71
1330064	1	0	0	-13.3011	45-49	224	2.685	1	0.575	0.855	-1.275	2.805	5.28
1330065	0	0	0	-11.4425	70-74	298	2.89	0	1.09	0.95	-0.91	3.14	5.355
1330066	1	0	0	-14.6032	60-64	334	3.025	0	0.925	0.625	-1.665	2.325	6.53
1330067	0	1	0	-8.92503	45-49	212	0.625	0	0.575	0.745	-1.835	0.845	5.53
1330068	0	0	0	-13.9395	45-49	246	1.77	0	0.63	0.84	-1.09	2.76	6.16
1330071	1	0	0	-13.0913	65-69	184	1.67	0	0.76	0.9	-1.48	2.31	6.555
1330072	0	0	0	-12.0375	55-59	221	1.245	0	1.155	0.875	-1.365	2.735	5.835
1330078	1	0	0	-11.8993	75-79	230	1.55	0	1.08	1.28	-0.09	3.81	6.675
1330084	0	0	0	-11.385	65-69	239	2.055	0	0.455	0.965	-1.365	2.585	4.525
1330087	0	0	0	-11.0242	40-44	298	1.38	0	0.98	0.79	-1.59	1.9	5.99
1330091	1	0	0	-13.295	45-49	197	2.145	0	0.395	0.625	-1.555	1.935	5.52
1330099	0	1	0	-10.344	70-74	242	3.325	1	0.275	0.835	-1.275	1.725	5.01
1330101	0	0	0	-12.075	50-54	167	1.745	0	0.945	0.805	-1.475	2.635	5.17
1330102	1	0	0	-12.0227	55-59	243	2.1232	0	0.50309	0.620977	-1.66383	1.56176	5.57908
1330103	1	0	0	-13.4117	70-74	119	2.27	0	1	1.07	0.45	4.64	5.6
1330104	1	0	0	-11.9301	60-64	223	1.92	1	0.8	0.86	-2.01	2.01	5.58
1330105	1	1	0	-6.14664	50-54	268	0.605	1	0.595	1.125	-2.015	0.635	5.425
1330108	0	0	0	-14.8186	70-74	241	2.6	0	1.03	0.82	-1.95	2.83	6.095
1330114	0	0	0	-13.2501	55-59	217	2.655	0	0.645	0.705	-2.255	1.455	6.4
1330115	0	0	0	-11.7081	50-54	170	1.285	0	0.765	0.785	-1.475	2.425	4.92
1330116	0	0	0	-11.2752	55-59	245	2.32	0	0.84	0.51	-2.17	1.2	5.445
1330119	1	0	0	-14.7235	70-74	196	0.155	0	0.765	0.865	-0.705	3.445	6.11
1330122	0	0	0	-12.8786	60-64	244	1.97	0	0.86	0.84	-1.03	2.74	6.1
1401861	1	0	0	-10.8664	55-59	281	2.215	0	0.905	1.125	-1.975	2.215	5.74
1401862	1	0	0	-12.2123	60-64	200	1.805	1	0.915	0.905	-1.445	2.655	5.855
1401863	0	0	0	-14.4432	60-64	206	1.97	0	0.74	0.85	-1.52	2.96	5.67
1401864	1	0	0	-10.2332	40-44	240	0.535	0	0.915	0.845	-1.945	1.655	5.81
1401865	1	0	0	-13.8586	60-64	243	0.943043	0	1.09809	0.738415	-0.998695	3.03345	6.52631
1401867	1	0	0	-14.045	50-54	214	3.74	0	0.81	0.65	-2.22	1.73	6.51
1401868	0	1	0	-11.0645	75-79	223	1.345	0	0.815	0.835	-0.435	2.735	5.94
1401869	1	1	0	-9.20072	70-74	184	2.0912	1	0.532804	0.94415	-1.04636	1.96719	5.31036
1401870	1	1	0	-8.98696	40-44	226	2.51	0	0.79	1.08	-1.54	2.05	5.08
1401872	0	0	0	-12.5487	45-49	224	0.817003	0	0.811151	0.696506	-0.391096	2.66556	6.34397
1401878	0	0	0	-12.5194	70-74	246	2.015	0	1.075	0.655	-1.535	2.435	5.53
1401881	0	0	0	-12.558	70-74	406	2.11886	1	0.921295	0.829877	0.284018	3.62311	6.22864
1401883	1	1	0	-9.03558	70-74	240	1.79	0	0.75	0.8	-1.56	1.44	5.535
1401892	1	0	0	-11.3452	45-49	213	2.39034	0	0.729695	0.970274	-1.4611	2.21174	6.10624
1401893	0	0	0	-13.0814	60-64	174	0.285	0	0.265	0.745	-1.185	2.105	6
1401894	1	0	0	-10.1035	50-54	266	1.01	0	0.52	0.69	-1.66	1.22	5.65
1401895	0	0	0	-7.06078	30-34	200	0.86	0	0.9	1.38	-1.53	1.58	6.58
1401901	0	0	0	-12.0833	70-74	274	2.11656	1	0.705165	0.901463	-1.07617	2.75021	5.36742
1401908	1	0	0	-13.7203	55-59	202	3.515	0	0.745	1.005	-0.875	3.235	6.43
1401910	1	0	0	-15.1092	80-84	289	1.855	1	0.945	0.745	-1.265	3.065	6.31
1401913	1	0	0	-12.7967	55-59	209	2.92	1	0.93	0.8	-1.53	2.65	5.745
1401915	1	1	0	-11.3021	35-39	190	0.305	0	0.865	0.695	-1.545	1.865	5.95
1401916	1	1	0	-6.27652	55-59	210	2.71	0	0.7	0.94	-1.46	1.1	5.055
1401919	1	0	0	-9.86981	35-39	203	2.39832	#REF!	0.702679	1.04809	-0.821903	2.33014	6.06875
1401923	1	0	0	-11.3546	45-49	311	1.425	1	0.895	0.915	-1.635	2.455	5.44
1401924	1	0	0	-11.9087	70-74	233	1.42	0	0.93	1.1	-0.7	3.41	5.61
1401925	1	1	0	-5.54274	35-39	319	2.49	0	0.8	1.29	-1.56	1.33	5.24
1401926	1	0	0	-13.5511	75-79	304	2.87359	1	0.734707	0.974303	-0.654737	3.67723	5.23268
1401927	1	0	0	-11.0607	75-79	234	1.155	1	1.105	1.125	-0.635	3.175	6.17
1401929	1	0	0	-10.8813	45-49	283	2.07	1	0.62	0.97	-1.24	2.03	6.04
1401930	1	0	0	-13.1126	60-64	180	1.535	1	1.025	0.945	0.065	3.505	7.23
1401931	1	1	0	-8.44222	40-44	227	0.195	0	0.745	1.035	-1.125	2.045	5.34
1401932	1	0	0	-11.3815	65-69	208	0.185	1	1.065	0.565	-0.335	2.655	5.975
1401933	1	1	0	-11.0287	55-59	251	1.795	0	0.885	0.725	-1.475	1.925	5.9
1401934	1	0	0	-11.2947	60-64	206	2.02078	1	0.86967	0.83106	-1.30025	2.13973	6.24282
1401935	1	1	0	-7.9995	65-69	285	1.405	1	1.085	0.925	-1.155	1.875	5.45
1401936	1	0	0	-10.6206	65-69	194	1.505	0	0.955	0.905	-1.275	2.285	5.72
1401937	1	0	0	-11.6478	55-59		2.585	1	0.915	1.065	-1.745	2.805	5.31
1401938	1	0	0	-13.3251	65-69	275	1.42	0	0.94	0.66	-1.98	2.07	5.945
1401940	1	0	0	-12.0693	50-54	221	1.14	0	0.87	0.89	-0.91	2.42	6.955
1401941	1	0	0	-15.3073	60-64	341	2.83377	1	0.628983	0.712158	-1.27747	3.09987	5.50319
1401942	1	0	0	-11.8934	65-69	380	4.04	0	1.02	0.84	-0.72	2.95	6.05
1401943	1	0	0	-14.9556	60-64	142	2.36	1	0.77	0.64	-1.07	3.01	6.08
1401946	1	0	0	-13.0459	65-69	260	0.365	0	0.955	0.855	-1.655	2.705	5.61
1401947	0	0	0	-12.166	65-69	177	1.46331	0	0.717816	0.737971	-1.38382	2.12148	6.03114
1401948	0	0	0	-9.09149	75-79	226	1.005	1	0.925	1.175	-0.485	3.035	5.45
1401949	1	0	0	-11.0062	45-49	395	2.14051	0	1.10092	1.11971	-0.849554	3.11319	5.91644
1401950	1	0	0	-11.7722	60-64	150	1.6	0	0.67	1	-0.63	3.01	5.82
1401952	0	0	0	-14.3477	60-64	253	2.43	0	0.67	0.65	-1.84	2.16	5.995
1401954	1	0	0	-8.43847	60-64	150	1.075	0	1.195	1.205	-0.385	3.735	4.285
1401955	1	0	0	-13.7051	35-39	325	3.45	0	0.9	0.65	-1.65	2.45	5.705
1401960	0	0	0	-9.27548	50-54	207	1.195	1	0.695	0.855	-1.505	1.445	5.865
1401962	1	1	0	-8.28544	40-44	294	0.805	0	0.855	0.925	-2.035	1.055	5.92
1401963	1	0	0	-11.9263	70-74	130	0.897823	1	1.1966	1.1413	-0.549068	3.85867	5.84922
1401965	1	1	0	-8.12589	40-44	265	1.57	0	0.74	1.13	-1.36	1.72	5.88
1401970	1	0	0	-11.8755	50-54	168	0.265	0	0.935	0.685	-1.705	2.015	5.865
1401971	1	0	0	-14.7122	70-74	236	1.6	1	0.6	1.07	-1	3.8	5.545
1401972	0	0	0	-10.7831	45-49	288	2.575	0	0.965	0.785	-1.655	1.885	5.97
1401973	0	0	0	-10.1562	65-69	192	2.69628	1	1.13069	1.41756	-0.0564142	4.29588	5.36215
1401974	1	0	0	-9.4976	40-44	210	1.805	0	0.905	1.055	-2.135	1.805	5.495
1401975	1	0	0	-14.3767	70-74	195	1.845	1	1.195	0.845	-0.765	3.795	6.13
1401976	1	0	0	-9.72209	50-54	267	1.54901	1	0.74894	1.42023	-1.27267	2.81817	5.74888
1401977	1	0	0	-7.90587	60-64	198	2.405	1	1.065	1.595	-1.515	2.505	6.28
1401979	0	0	0	-10.3404	45-49	267	2.975	0	0.695	0.835	-1.575	1.665	5.63
1401980	0	0	0	-9.88228	55-59	165	1.375	0	0.965	0.645	-2.155	0.735	6.415
1401981	1	0	0	-13.2662	80-84	301	2.765	1	0.975	0.985	-0.735	3.695	5.46
1401982	1	0	0	-12.3536	55-59	323	2.61	0	1.12	0.91	-1.14	2.66	6.625
1401984	1	0	0	-13.8613	60-64	202	2.05437	0	0.844409	0.856188	-1.0236	3.26725	5.85366
1401987	0	0	0	-11.6876	50-54	185	-0.075	1	0.635	1.005	-1.725	1.925	6.255
1401990	1	0	0	-12.5096	75-79	188	1.48	1	1	1.15	0.19	4.16	6.275
1401992	0	0	0	-11.5376	45-49	264	2.48	0	0.68	1.05	-1.22	2.86	5.325
1402009	0	0	0	-13.5983	75-79	145	0.1	1	0.87	0.76	-1.1	2.85	6.19
1402037	0		0	-11.2783	65-69	148	1.785	0	0.835	1.255	-0.895	3.385	5.61
1402039	1	0	0	-10.2888	75-79	184	2.3	1	1.12	1.01	0	3.39	5.965
1402046	0	0	0	-8.99416	55-59	257	2.385	1	0.235	0.655	-1.555	0.595	5.455
1402047	0	0	0	-11.5119	65-69	118	2.35	0	1.37	1.01	0.24	3.93	6.48
1402052	0	0	0	-8.74341	55-59	227	2.24899	1	1.12286	1.18282	-1.04036	2.79462	5.39273
1402053	0	0	0	-8.69534	70-74	250	2.78456	0	1.11071	1.34269	-0.579555	3.46019	5.14997
1443666	0	0	0	-14.7743	65-69	260	2.63	0	0.84	0.89	-0.88	3.67	5.89
1443667	1	1	0	-10.8125	60-64	206	0.404899	0	0.539486	1.02276	-0.761477	2.61557	5.41299
1443668	1	0	0	-14.8731	65-69	202	1.53	1	0.74	0.82	-0.8	3.41	5.91
1443669	1	0	0	-13.3077	50-54	214	1.41	1	0.86	0.73	-0.89	2.67	6.325
1443670	1	0	0	-10.4229	55-59	222	2.87122	0	0.759274	0.735854	-1.80784	1.67471	5.31719
1443671	1	0	0	-10.5559	60-64	174	1.625	0	0.845	0.805	-1.585	2.135	4.9
1443673	1	0	0	-12.9348	70-74	188	1.425	0	1.345	1.055	0.165	4.275	6.395
1443674	1	0	0	-9.11426	50-54	182	1.56	0	1.17	0.91	-2.41	1.18	6.005
1443675	1	0	0	-11.7823	45-49	294	2.83	0	0.9	1.02	-1.66	2.69	5.32
1443676	0	0	0	-14.4406	50-54	275	2.66	1	0.89	0.54	-1.91	2.13	6.075
1443677	1	0	0	-12.4283	70-74	151	2.69	0	0.61	0.89	-1.47	2.73	5.045
1443678	0	0	0	-10.6814	55-59	203	1.58	0	1.14	1.08	-0.43	3.7	5.185
1443680	0	0	0	-10.9466	55-59	193	2.36	1	0.68	0.95	-0.6	3.02	5.11
1443681	0	0	0	-12.8627	70-74	312	1.90269	1	0.753421	1.02846	-0.885741	3.27868	5.84831
1443682	1	0	0	-10.6066	60-64	191	1.46419	1	0.851501	0.863211	-1.15508	2.35406	5.59756
1443685	1	0	0	-14.4328	55-59	313	2.195	0	0.825	0.775	-1.425	2.995	5.62
1443687	1	0	0	-12.8489	70-74	220	1.87	1	0.76	0.54	-2.18	1.66	5.375
1443688	1	0	0	-13.0535	50-54	211	1.57	1	0.85	1.02	-1.27	3.26	5.615
1443691	1	1	0	-11.5046	55-59	229	1.745	1	0.545	0.765	-1.595	2.015	4.965
1443692	1	0	0	-12.1599	70-74	274	2.055	1	0.805	0.785	-1.795	1.825	6.2
1443693	1	0	0	-14.1627	60-64	195	1.06	0	0.79	0.79	-1.36	2.96	5.86
1443694	1	0	0	-14.0445	75-79	153	0.795	1	0.785	0.775	-0.155	3.535	6.235
1443699	1	0	0	-9.82928	50-54	206	1.735	1	1.145	1.105	-1.655	1.995	6.495
1443700	0	0	0	-9.00055	35-39	250	2.205	0	0.795	0.965	-1.495	1.765	5.625
1443701	0	0	0	-11.7308	40-44	246	3.5	0	0.74	0.88	-0.99	2.48	6.135
1443705	1	0	0	-11.7066	60-64	245	2.065	1	0.835	0.825	-1.365	2.405	5.45
1443706	0	0	0	-11.2031	60-64	335	2.75314	0	1.07668	0.949211	-1.04548	3.05969	5.39856
1443707	0	0	0	-9.14204	35-39	291	1.305	0	1.665	0.595	-1.725	1.755	5.61
1443709	1	0	0	-11.0889	50-54	330	2.33	0	0.86	0.86	-1.34	2.47	5.38
1443712	1	0	0	-9.19749	70-74	165	0.22	0	0.92	1.01	-0.97	2.18	6.07
1443713	1	0	0	-12.7431	60-64		2.41	1	0.92	0.78	-0.52	3.44	5.08
1443714	0	0	0	-13.3771	60-64	216	1.325	1	0.955	0.865	-1.745	2.795	5.79
1443715	1	0	0	-12.8584	55-59		0.755	0	0.845	0.945	-0.285	3.535	6.05
1443716	1	1	0	-9.62954	35-39	198	2.37	0	0.63	0.86	-0.9	1.9	5.86
1443717	1	0	0	-12.4788	60-64	205	1.82314	1	0.712808	1.06304	-0.180496	3.83758	5.17315
1443718	0	0	0	-13.2992	40-44	209	-1.045	0	0.795	0.635	-1.365	2.135	6.555
1443719	1	0	0	-11.1817	50-54	297	1.7153	0	0.580936	0.885855	-1.30759	2.23537	5.50588
1443721	1	0	0	-12.5325	60-64	162	2.03254	1	0.955339	0.964407	-1.03841	3.07759	6.05166
1443723	1	0	0	-12.3856	65-69	306	1.725	1	0.915	0.875	-1.455	2.165	6.96
1443724	1	0	0	-10.5523	65-69	161	0.206326	0	1.11173	0.901484	-0.866788	2.61307	6.14586
1443727	1	1	0	-6.31256	55-59	266	1.84217	1	0.330918	1.01071	-1.17148	0.840203	5.30768
1443728	1	0	0	-12.4867	70-74	165	1.86	0	0.82	0.78	-1.85	2.05	6.095
1443729	1	0	0	-14.5251	55-59	160	1.17562	1	0.558685	1.09053	-1.07319	3.51253	5.95499
1443733	0	0	0	-11.7598	55-59	246	2.235	0	0.755	0.955	-1.725	2.195	5.755
1443735	0	0	0	-13.6163	50-54	334	1.89	0	0.66	0.76	-1.72	2.27	5.85
1443736	1	0	0	-14.0007	60-64	316	1.905	0	0.935	0.795	-1.345	3.075	5.595
1443737	1	0	0	-13.5997	55-59	236	0.470602	1	0.662199	1.05936	-0.904904	3.4303	5.886
1443738	1	0	0	-13.1558	45-49	259	1.27	0	0.87	0.7	-2.41	1.78	5.84
1443739	1	0	0	-12.756	50-54	214	0.868092	1	1.0872	0.778161	-1.18328	2.80514	6.15864
1443740	1	0	0	-13.6826	70-74	262	2.875	0	0.705	0.585	-1.415	2.525	5.18
1443741	0	0	0	-11.168	65-69	141	1.56	1	0.94	0.95	-0.84	2.99	5.545
1443744	1	0	0	-13.7077	55-59	270	2.30279	0	0.779379	0.984281	-0.310282	3.56673	6.51973
1443746	0	0	0	-12.006	60-64	221	2.295	0	0.815	0.675	-1.375	2.505	5.025
1443754	1	1	1	-10.1451	70-74	254	2.2998	0	0.665658	1.15646	-0.576935	2.94047	5.57892
1443755	1	0	0	-14.5359	60-64	205	2.77	0	0.66	0.69	-1.71	2.46	5.77
1443756	0	1	0	-7.45534	40-44	102	-0.255	0	0.405	0.875	-1.205	1.175	5.145
1443759	1	0	0	-12.8008	60-64	238	1.485	1	0.565	0.925	-1.455	2.375	5.91
1443764	1	0	0	-13.7782	65-69	176	2.38	0	0.94	0.77	-1.11	3.1	5.92
1443765	0	0	0	-12.2564	70-74	218	2.13	0	1.08	0.87	-0.89	2.84	6.28
1443766	1	0	0	-13.5959	45-49	272	2.165	0	0.875	0.755	-1.705	2.535	5.715
1443768	0	0	0	-14.4139	55-59	266	2.86874	0	0.706057	0.670104	-1.63779	2.6744	5.33099
1443771	1	0	0	-13.52	65-69	248	1.77	0	0.98	0.78	-0.94	2.98	6.15
1443774	1	1	0	-5.1836	60-64	151	0.0359324	1	0.577647	1.04234	-1.40367	0.843726	5.12566
1443775	1	1	0	-8.19929	65-69	185	1.96	1	0.78	0.84	-2.12	1.07	5.19
1443776	1	0	0	-12.7071	70-74	187	1.82	1	1	0.67	-0.44	3.39	5.295
1443779	1	0	0	-13.0822	55-59	231	1.455	0	0.805	0.765	-0.745	2.865	6.225
1443780	1	0	0	-12.1168	45-49	224	-0.265	0	0.935	0.835	-1.005	2.825	5.84
1443782	0	0	0	-11.9515	50-54	212	2.56834	0	0.866326	0.932549	-0.911446	2.94737	5.82594
1443783	1	0	0	-14.8508	60-64	307	3.125	0	0.785	0.685	-1.235	2.545	6.775
1443784	0	1	0	-7.54505	40-44	199	1.335	0	0.395	1.205	-0.825	1.775	5.705
1443785	1	0	0	-11.9345	60-64	205	2.44	0	1.1	0.83	-0.54	3.08	6.195
1443786	0	0	0	-9.98855	75-79	227	3.04	1	1.16	0.99	-0.79	2.72	6.1
1443787	1	0	0	-12.9576	55-59	224	1.05	0	1.06	0.84	-1.56	2.63	6.305
1443788	0	0	0	-13.7737	55-59	181	2.41	0	0.75	0.74	-1.08	2.69	6.095
1443789	1	0	0	-16.659	65-69	212	0.715	0	0.455	0.725	-1.585	2.905	6.05
1443790	0	0	0	-14.8076	55-59	252	0.93	0	0.8	0.59	-1.89	2.66	5.135
1443791	0	0	0	-12.4267	85-89	182	1.055	1	1.125	0.895	-0.575	3.485	5.86
1443792	1	0	0	-10.2585	70-74	155	2.71	0	1	0.95	-0.47	3.07	5.45
1443794	0	0	0	-10.999	75-79	186	1.555	1	1.065	0.805	-0.985	2.535	5.955
1443795	1	0	0	-14.7754	65-69	213	0.995	1	1.045	0.655	-1.295	2.915	6.51
1443796	0	0	0	-13.0141	55-59	159	-0.445	0	0.685	0.835	-1.065	2.605	6.295
1443798	1	1	0	-12.0095	60-64	192	0.855	1	0.885	0.865	-1.165	2.415	6.47
1443799	0	1	0	-9.55985	50-54	233	0.94	1	0.05	0.71	-1.99	0.66	4.825
1443800	1	0	0	-14.1189	70-74	310	3.75412	0	0.757323	0.701929	-1.30923	2.63634	5.96441
1443802	0	1	0	-7.77017	45-49	172	0.385	1	0.785	1.345	-1.275	2.435	5.09
1443803	1	0	0	-14.4857	65-69	271	0.33	0	0.89	0.87	-1.09	3.42	5.98
1443804	1	1	0	-7.35021	50-54	195	-0.14	0	0.73	0.84	-1.82	0.98	4.91
1443806	1	0	0	-14.2923	55-59	251	3.55	0	0.81	0.79	-0.61	3.52	5.595
1443807	1	1	0	-12.3595	55-59	311	1.85	0	0.66	0.64	-1.29	2.54	4.825
1443808	1	1	1	-8.22661	55-59	199	1.84963	1	0.322844	0.975928	-1.73076	1.2073	4.74278
1443809	1	0	0	-12.0632	60-64	129	0.935	1	0.785	0.965	-0.525	2.875	6.605
1443811	1	0	0	-12.0198	55-59	187	1.77223	1	0.896729	0.93098	-0.490171	3.32215	5.71951
1443812	0	0	0	-17.2098	70-74	187	2.065	0	0.625	0.565	-1.255	3.435	5.455
1443813	0	0	0	-9.82521	50-54	186	0.7	1	0.91	0.91	-1.73	2.09	5.115
1443814	1	0	0	-9.66449	55-59	173	2.54525	1	0.995603	1.03529	-0.0435321	3.35196	5.38637
1443815	1	0	0	-14.1018	60-64	355	2.355	1	0.885	0.725	-1.405	2.715	6.005
1443818	1	1	0	-9.19614	45-49	234	2.13188	1	0.410644	0.9973	-1.10745	1.76635	5.35055
1443819	1	0	0	-12.7377	65-69	180	2.135	1	0.945	0.935	-0.795	3.375	5.74
1443820	1	0	0	-14.7881	55-59	198	1.68649	1	0.797074	0.908266	-1.51504	3.21683	5.94285
1443822	1	0	0	-8.62812	60-64	253	1.745	0	0.655	0.925	-2.215	0.815	5.715
1443823	0	0	0	-13.5719	30-34	276	3.66	0	0.67	0.61	-1.19	2.75	4.955
1443824	1	1	0	-11.233	50-54	146	-0.375	0	0.595	0.735	-1.575	1.695	5.8
1443826	1	0	0	-10.9666	65-69	496	3.80942	0	1.04345	0.892976	-0.900382	3.14235	4.97281
1443827	1	0	0	-14.0989	70-74	196	1.905	0	0.875	0.825	-0.865	3.285	6.16
1443828	1	0	0	-12.5249	70-74	160	0.64	1	0.8	0.98	-1.01	3.14	5.66
1443829	1	1	0	-12.2075	70-74	298	2.47911	0	0.884845	1.07397	-1.06497	3.21298	5.76022
1443830	1	1	0	-7.40369	45-49	199	0.63	0	0.44	0.77	-2.01	0.4	5.315
1443831	0	0	0	-11.816	60-64	229	1.535	0	1.185	0.815	-0.815	2.805	6.195
1443833	0	0	0	-8.74569	70-74	169	1.835	1	0.805	1.375	0.335	3.735	5.395
1443834	1	1	0	-8.72782	55-59	207	0.99	1	0.72	0.89	-1.81	1.48	5.145
1443835	0	1	0	-11.8052	60-64	139	2.89	0	1.02	0.93	-0.65	2.87	6.64
1443837	1	0	0	-13.1315	50-54	241	2.005	0	0.845	0.805	-1.435	2.615	6.025
1443838	1	0	0	-15.9418	65-69	203	1.08	1	0.9	0.6	-1.53	3.26	5.6
1443839	1	0	0	-10.514	70-74	186	0.83	1	0.86	0.78	-1.25	2.15	5.545
1443842	1	0	0	-11.7862	65-69	408	5.15	0	1.05	1.15	-0.65	3.66	5.5
1443843	1	0	0	-12.7951	65-69	185	1.34	0	0.85	0.73	-1.47	2.43	5.62
1443846	0	0	0	-13.6906	75-79	215	0.95	1	0.96	0.76	-0.4	3.57	5.875
1443850	0	0	0	-11.1939	50-54	174	2.2	0	0.88	0.97	-1.64	2.3	5.865
1443851	1	0	0	-12.5755	60-64	215	1.885	0	1.045	0.905	0.255	4.115	5.385
1443857	1	0	0	-12.6037	75-79	162	0.665	1	1.125	0.955	-0.675	3.555	5.905
1443859	0	0	0	-12.4745	80-84	221	2.615	0	0.475	0.925	-0.765	2.665	6.14
1443864	1	0	0	-11.3812	70-74	184	1.85508	1	1.16222	0.990526	-0.731344	3.46859	5.41884
1443865	1	0	0	-14.988	60-64	262	3.365	1	0.465	0.775	-0.515	2.955	6.93
1443866	0	1	0	-9.92935	65-69	234	0.695	1	0.455	0.745	-1.225	1.615	5.105
1443869	0	0	0	-12.3181	65-69	226	2.18708	1	0.714842	0.947462	-0.996076	3.13168	5.23992
1443870	1	0	0	-12.8819	60-64	222	1.635	1	0.905	0.735	-0.625	3.015	6.035
1443872	1	0	0	-10.1414	60-64	193	1.82523	1	0.996493	1.15969	-0.71	2.94772	6.11259
1443874	1	0	0	-14.0604	65-69	164	1.7472	1	0.864965	0.900882	-0.810479	3.60765	5.75792
1443883	0	0	0	-12.3648	60-64	224	2.6349	1	0.948708	1.16756	-1.33253	3.14182	6.13672
1443884	0	0	0	-10.7182	50-54	220	1.97	0	0.88	0.74	-1.31	2	5.82
1443886	1	0	0	-12.3719	55-59	168	2.2732	1	0.959485	1.06787	-1.08732	3.26284	5.86587
1443887	0	0	0	-11.3081	60-64	159	2.075	0	0.955	0.795	-1.515	2.125	6.005
1443888	0	1	0	-11.0148	65-69	227	1.58473	0	0.613033	0.960866	-1.09614	2.64217	4.89467
1443889	0	1	0	-11.035	65-69	204	1.075	1	0.475	0.825	-1.395	2.315	4.61
1443891	1	1	0	-10.0279	60-64	216	0.885	0	0.615	1.055	-0.345	3.085	5.005
1443892	0	0	0	-15.0401	55-59	122	2.6	1	0.68	0.86	-0.89	3.22	6.345
1443895	0	1	0	-7.5781	50-54	333	1.675	1	0.675	0.855	-1.965	0.545	5.775
1443896	1	1	0	-9.468	50-54	252	1.775	0	0.395	0.925	-1.735	1.365	5.17
1443897	1	0	0	-12.0464	65-69	258	1.555	0	0.905	0.805	-1.145	2.535	5.795
1443899	0	0	1	-9.39037	55-59	164	1.1377	1	0.868924	1.11311	-1.01637	2.57527	5.51928
1443900	1	0	0	-9.94134	40-44	294	2.53241	0	1.07995	1.40025	-0.71321	3.59962	5.62546
1443901	1	0	0	-14.6807	40-44	386	2.665	0	0.175	0.435	-1.585	1.765	5.545
1443905	0	0	0	-9.92693	55-59	261	1.41052	1	0.665755	1.08091	-1.03986	2.44394	5.56076
1443906	1	0	0	-12.2503	60-64	257	1.14631	0	0.825898	0.893216	-1.08574	2.88903	5.64656
1443908	0	0	0	-12.7652	55-59	255	1.83	0	1.02	0.96	-1.18	3.35	5.495
1443909	0	1	0	-8.39096	75-79	157	1.46	1	0.48	1.1	-1.45	2	4.575
1443910	1	0	0	-10.6565	45-49	224	0.845	0	0.995	0.725	-1.875	1.475	6.055
1443912	1	0	0	-9.68872	70-74	204	0.625	0	0.795	0.985	-1.555	2.095	5.32
1443913	1	0	0	-14.1564	60-64	208	2.44	1	0.65	0.69	-1.33	2.8	5.555
1443914	0	0	0	-10.9696	75-79	405	2.495	0	1.125	1.045	-1.725	2.685	5.29
1443915	0	0	0	-12.345	75-79	201	2.09	1	0.87	1.09	0.07	4.02	5.77
1443917	1	0	0	-9.89312	45-49	297	3.20045	0	1.06504	1.46574	-0.841702	3.74238	5.03573
1443919	1	0	0	-14.2435	60-64	290	1.98	0	0.98	0.86	-1.04	3.32	6.285
1443920	1	0	0	-10.3435	50-54	362	2.235	0	0.595	0.785	-1.545	1.545	5.79
1443921	0	0	0	-17.0759	80-84	264	1.90228	0	0.620231	0.6925	-1.38513	3.43384	5.66612
1443924	1	0	0	-10.7804	35-39	197	1.76979	1	0.909543	1.0764	-0.796353	3.04142	5.66847
1443925	0	0	0	-11.3461	60-64	205	1.34265	0	0.758127	1.17155	-0.85195	2.92669	6.26661
1443926	0	0	0	-14.6227	60-64	204	0.66	1	0.75	0.73	-1.05	3.23	5.435
1443930	1	1	0	-11.1303	50-54	274	2.42	0	0.69	1.13	-1.11	2.93	5.4
1443932	0	0	1	-12.1953	80-84	385	1.88559	1	0.950748	0.904427	-0.460258	3.4196	5.67556
1443938	1	0	0	-11.3527	30-34	260	2.3	0	0.75	0.83	-1.22	2.28	5.81
1443942	1	0	0	-11.5949	70-74	199	0.9	0	1.06	1.04	-1.02	3.16	5.535
1443947	1	0	0	-13.6732	75-79	250	1.7411	1	0.833499	0.886355	-0.835718	3.35259	5.65348
1443953	1	0	0	-13.8497	50-54	193	1.815	0	0.655	0.865	-1.155	2.955	5.97
1443955	1	0	0	-10.6597	50-54	214	1.185	0	0.915	0.985	-0.415	3.025	5.595
1443959	0	0	0	-12.7235	50-54	222	2.62	0	0.54	0.66	-1.9	1.91	5.13
1443960	0	0	0	-12.2527	65-69	312	1.72347	0	1.30485	0.707232	-1.49962	2.43884	6.12056
1443964	1	0	0	-9.5974	65-69	264	2.595	1	1.135	1.145	0.065	3.355	5.99
1443965	1	1	0	-7.91919	45-49	305	0.255	1	0.795	1.205	-2.105	1.455	5.37
1443967	1	0	0	-11.8027	55-59	248	2.33	1	1.21	0.92	-1.16	3.11	5.695
1443970	0	0	0	-14.737	60-64	215	0.56	0	0.75	0.7	-0.99	2.94	6.41
1443973	1	0	0	-14.7794	75-79	270	1.71077	-	0.826695	0.975061	-0.862512	3.59292	6.1451
1443978	0	0	0	-10.9262	70-74	172	2.19055	1	0.633924	0.968385	-1.39092	2.3094	5.48479
1443980	1	0	0	-13.041	70-74	164	1.7	1	0.66	0.75	-1.11	2.79	5.425
1443981	1	0	0	-10.5057	55-59	262	2.65402	0	0.627943	0.854982	-1.12324	2.12806	5.56113
1443982	1	0	0	-11.8825	70-74	204	1.445	0	0.705	0.715	-1.125	2.815	4.265
1443983	1	0	0	-12.7	70-74	291	1.855	0	0.735	0.905	-0.275	3.435	5.52
1443987	1	0	0	-11.7404	80-84	193	1.39323	1	0.8753	0.965957	-0.889234	2.95423	5.59437
1443989	1	0	0	-12.5986	50-54	249	1.825	1	1.005	0.775	-0.875	2.505	7.015
1443995	1	0	0	-12.8286	60-64	168	1.66	0	0.92	0.76	-1.56	2.44	6.02
1443996	1	0	0	-13.8212	45-49	203	2.53474	0	0.861538	0.67128	-1.25432	2.62268	6.25227
1443997	1	0	0	-10.955	55-59	203	0.161486	1	0.74002	1.09842	-0.863255	2.80536	5.93167
1444000	1	1	0	-6.77413	50-54	397	1.182	1	0.511862	1.17934	-1.55806	1.42906	4.7564
1444002	0	0	1	-6.89906	60-64	360	2.74554	-	0.985421	1.08651	-0.846468	2.06064	5.17563
1444005	1	0	0	-12.1928	40-44	258	1.655	1	0.855	0.825	-1.305	2.765	5.35
1444006	1	0	0	-14.4164	55-59	244	2.27	0	0.64	0.78	-1.06	3.24	5.21
1444009	1	0	0	-11.8428	55-59	160	0.815	1	1.005	0.765	-1.185	2.665	5.625
1444011	0	0	0	-12.1495	65-69	329	2.59	1	0.89	1.07	-1.42	2.75	6.235
1444016	1	0	0	-10.1361	55-59	225	1.555	0	0.835	1.115	-1.315	2.375	5.955
1444020	1	0	0	-11.0202	70-74	272	1.485	0	1.125	0.995	-1.895	2.085	6.24
1444021	1	0	0	-14.2097	40-44	266	1.05	1	0.61	0.74	-1.07	2.64	6.465
1444024	1	0	0	-11.9413	70-74	267	2.0869	1	1.02028	1.04724	-1.10037	3.46982	5.13575
1444031	0	0	0	-14.2563	35-39	299	2.955	0	0.555	0.915	-1.485	3.015	5.315
1444034	0	1	0	-8.6864	45-49	222	1.0121	0	0.483154	0.780915	-1.93444	1.06692	4.64523
1444038	0	0	0	-11.0858	45-49	158	0.617747	1	0.880489	1.08611	-1.41812	2.50662	6.12223
1444039	0	0	0	-11.9403	65-69	229	1.82533	1	0.892886	1.09664	-0.125105	3.62833	6.17467
1444043	1	0	0	-13.7146	70-74	171	1.635	0	0.995	0.825	-1.525	2.635	6.39
1444047	1	0	0	-9.73307	55-59	134	1.25681	0	1.00861	1.11146	-1.18103	2.49781	5.72202
1444049	0	0	0	-12.7025	80-84	219	2.09383	0	1.11883	0.873728	-0.81644	3.22416	5.91454
1444050	1	0	0	-9.84844	55-59	219	1.785	0	0.595	0.725	-1.215	1.395	5.805
1444051	0	0	0	-10.7283	25-29	343	3.27	0	0.99	0.86	-1.56	2.12	5.895
1444055	1	0	0	-12.4606	45-49	258	0.82	0	0.62	0.9	-0.84	2.6	6.13
1444057	0	0	0	-10.6867	50-54	276	4.395	0	0.925	0.795	-1.585	1.615	6.32
1444059	0	0	1	-11.3047	65-69	151	1.40356	0	0.726855	0.845758	-1.61883	2.0217	5.50925
1444060	1	0	0	-12.6335	55-59	235	2.16	1	0.79	0.85	-0.56	3.04	6.11
1444062	1	0	0	-11.325	40-44	172	1.655	1	0.715	0.555	-1.725	1.265	6.17
1444065	0	0	0	-12.7623	60-64	292	2.345	0	0.905	0.895	-0.815	3.175	5.935
1444066	0	0	0	-14.4582	55-59	202	3.055	1	0.745	0.695	-1.005	3.135	5.46
1444069	1	0	0	-12.1524	50-54	250	2.16	1	0.88	0.7	-1.58	2.08	6.03
1444074	0	0	0	-12.6053	60-64	209	2.145	1	1.085	0.715	-1.235	2.605	6.18
1444076	0	0	0	-9.43711	65-69	327	2.05064	0	1.25159	1.52387	0.20733	3.98344	6.43217
1444077	0	0	0	-9.42555	65-69	203	0.79	0	1.02	1.11	-1.19	2.37	6.075
1444078	0	1	0	-8.57886	40-44	234	-0.255	0	0.555	0.925	-1.795	0.985	5.71
1444079	0	0	0	-13.0881	55-59	239	1.46	1	0.88	0.96	-1.13	3.04	6.185
1444081	0	0	0	-11.9694	50-54	201	2.16	0	0.86	1.04	-1.39	2.81	5.835
1444082	1	1	0	-5.10654	60-64	261	1.08	1	0.89	1.07	-0.76	1.3	5.825
1444084	1	0	0	-13.6051	50-54	230	1.675	0	0.715	0.765	-1.545	2.625	5.44
1444085	1	1	0	-9.3285	45-49	280	1.6263	1	0.271584	0.838497	-1.51561	1.21669	5.39041
1444091	1	0	0	-13.6265	60-64	298	1.845	1	0.905	0.765	-0.645	3.205	6.19
1444096	0	0	0	-11.7216	60-64	244	0.96	1	0.99	0.91	-0.29	2.96	6.52
1444097	1	1	0	-7.08849	55-59	263	1.285	0	0.765	1.055	-1.105	1.335	5.95
1444098	1	0	0	-12.9793	60-64	212	1.945	1	0.825	0.775	-1.505	2.515	5.88
1444099	1	1	0	-7.53905	65-69	243	1.575	0	1.065	1.085	-0.125	2.525	6.08
1444102	1	1	0	-10.1911	55-59	272	1.945	1	0.385	0.795	-1.125	1.555	5.875
1444103	1	0	0	-10.5228	60-64	287	1.555	1	1.105	1.035	-0.395	3.165	6.1
1444104	1	0	0	-12.2491	55-59	229	2.225	1	0.765	1.125	-0.945	3.305	5.695
1444106	1	0	0	-10.9675	55-59	255	1.07	1	0.97	1.06	-0.65	3.15	5.84
1444110	1	0	0	-11.7314	55-59	233	1.275	0	0.805	1.095	-0.895	2.905	6.31
1444118	1	0	0	-13.3236	70-74	169	2.155	0	0.875	0.645	-1.885	1.945	6.17
1444121	1	0	0	-10.4536	70-74	171	1.44679	1	1.17217	0.839192	-1.56229	2.02112	6.25957
1444123	0	1	0	-12.4158	60-64	188	-0.215	0	0.425	0.935	-1.305	2.445	5.445
1444126	0	0	1	-9.974	45-49	180	3.80942	0	0.88977	0.913315	-0.892208	2.60722	5.01812
1444128	1	0	0	-12.5657	70-74	219	0.09	1	1.02	0.99	0.04	3.75	6.43
1444130	0	0	0	-4.7091	55-59		1.365	1	0.735	1.235	-1.715	0.875	5.38
1444131	0	1	0	-7.25751	45-49	314	1.35448	1	0.981436	1.09265	-1.45603	1.53628	5.96301
1444132	1	1	0	-6.12686	45-49	240	1.085	0	0.575	0.775	-1.685	0.385	5.31
1444138	0	0	0	-11.1595	50-54	246	1.23	0	0.92	0.72	-2.32	1.61	5.215
1444139	0	0	0	-12.2849	55-59	184	1.075	0	0.735	0.815	-0.825	2.785	5.53
1444140	0	0	0	-15.0229	65-69	221	3.43051	0	0.928505	1.02074	-0.0587738	4.34636	6.22273
1444143	1	1	0	-12.0199	50-54	252	1.78115	1	0.78202	1.0878	-1.33421	2.91092	5.73838
1444145	1	0	0	-10.2702	50-54	139	0.432415	0	1.15531	1.22573	-1.22362	3.04264	5.81617
1444146	1	0	0	-12.4475	60-64	196	0.76	0	0.87	0.77	-1.12	2.83	5.47
1444147	1	0	0	-11.8614	50-54	159	0.595	1	0.985	1.005	-1.745	2.555	5.945
1444148	1	0	0	-13.1804	60-64	193	1.57937	0	0.805078	0.78271	-1.37354	2.59729	5.75291
1444149	0	0	0	-13.6412	50-54	199	2.8	0	0.73	0.74	-1.4	2.54	5.815
1444154	1	0	0	-10.8921	55-59	111	-0.095	0	0.845	0.835	-1.155	2.135	6.165
1444159	1	0	0	-14.1208	70-74	374	2.07	1	0.69	0.81	-0.56	3.25	5.985
1444182	0	0	0	-8.90476	50-54	210	2.34205	1	0.852228	1.01136	-2.00041	1.35988	6.02935
1444184	0	1	0	-10.4636	45-49	189	0.755	0	0.335	0.855	-0.925	2.155	4.855
1444185	0	0	0	-10.9768	65-69	198	2.53	1	0.71	1.06	-1.62	2.27	5.795
1444187	1	0	0	-12.3892	65-69	182	0.72	0	0.91	0.82	-0.04	3.42	6.02
1444188	0	1	0	-11.4154	60-64	205	2.59089	0	0.842385	0.961716	-1.25563	2.58435	5.83294
1444189	1	0	0	-9.65359	30-34	266	2.91	0	0.65	1.14	-0.48	3.15	4.815
1444190	0	1	0	-10.4604	40-44	215	2.18027	1	0.816746	1.06777	-0.556662	3.11218	5.41456
1444191	0	0	0	-12.2934	65-69	209	1.855	0	0.985	0.915	-0.855	2.855	6.29
1444192	1	0	0	-14.269	65-69		2.415	0	0.655	0.665	-1.055	2.845	5.86
1444193	1	0	0	-9.13544	40-44	258	2.39	0	1.12	1.19	-1.3	2.49	5.98
1444195	0	0	0	-10.7638	55-59		0.355	0	1.045	0.915	-1.765	1.905	6.18
1444197	1	0	0	-12.7664	50-54	152	1.01	0	0.79	0.64	-1.73	2.02	5.91
1444199	1	0	0	-13.9375	55-59	316	2.07	1	0.9	0.68	-1.26	2.46	6.555
1444210	1	0	0	-13.5925	70-74	213	3.03	0	0.67	0.74	-1.81	2.66	4.745
1444212	1	0	0	-12.7045	50-54	211	2.9732	1	0.573186	1.0323	-1.103	2.87715	5.93998
1444214	0	1	0	-9.67878	55-59	227	2.11	1	0.87	0.88	-0.68	2.17	6.23
1444215	1	0	0	-12.7586	65-69	208	1.485	1	0.925	1.075	-0.815	3.655	5.595
1444216	1	1	0	-7.96614	50-54	225	1.51	0	0.47	1.01	-1.93	1.22	4.7
1444217	1	1	0	-9.15927	50-54	161	1.195	1	0.265	0.585	-1.555	0.785	5.18
1444219	1	1	0	-8.47468	55-59	248	1.63657	0	0.477034	1.26211	-1.36722	1.92588	5.30672
1444220	1	0	0	-8.02153	70-74	219	1.1	1	1.01	1.03	-1	2.04	5.835
1444221	1	0	0	-6.82975	80-84	148	0.06	1	1.55	0.82	-1.11	1.63	6.18
1444226	1	0	0	-12.1835	70-74	218	1.83162	1	1.14636	0.962867	-1.06891	3.24366	5.81233
1444227	0	0	1	-11.7625	35-39	299	2.5249	-	0.864534	0.887771	-0.358168	3.06131	6.1014
1444240	1	0	0	-9.76307	45-49	121	2.07951	0	1.01388	1.11342	-1.12361	2.52624	6.04564
1444241	0	1	0	-8.374	55-59	174	1.24023	0	0.598253	0.82437	-1.96601	0.898077	5.20553
1444246	1	0	0	-14.1471	60-64	199	2.255	0	0.925	0.675	-0.335	3.465	6.105
1444250	1	0	0	-11.6629	60-64	190	2.14972	0	0.981402	1.04507	-1.31278	2.77788	6.11338
1444251	1	0	0	-9.13963	55-59	136	0.397759	1	0.628748	1.19269	-0.682815	2.42729	5.97757
1444253	1	0	0	-10.0814	60-64	229	1.345	1	1.145	1.105	-0.875	2.865	6.125
1444255	0	0	0	-13.1945	60-64	277	1.98	0	0.93	0.79	-1.28	3.11	5.04
1444256	1	0	0	-12.7979	65-69	145	0.812561	0	1.12729	1.00444	-0.706891	3.42717	6.48239
1444259	0	1	0	-10.5171	45-49	287	2.415	0	0.595	0.715	-1.585	1.465	5.75
1444262	0	0	0	-12.3863	65-69	249	2.14	0	0.84	0.87	-1.2	2.87	5.285
1444263	1	0	0	-14.0641	70-74	236	2.19403	1	0.748295	0.836762	-1.27023	3.10708	5.68653
1444264	0	0	0	-13.3136	50-54	273	1.87	0	0.99	0.9	-1.2	2.96	6.16
1444265	1	0	0	-9.28139	50-54	181	2.01	0	1.05	1.24	-0.68	2.88	6.175
1444267	0	1	0	-7.81824	30-34	304	2.16	0	0.54	0.88	-1.76	0.91	5.21
1444269	0	0	0	-15.3255	50-54	229	2.4	0	0.63	0.57	-1.33	2.69	5.81
1444272	1	0	0	-14.6391	50-54	222	1.355	1	1.135	0.585	-0.425	2.855	7.81
1444273	1	0	0	-10.2494	55-59	222	1.865	0	0.425	1.145	-0.705	2.535	5.535
1444277	0	1	0	-7.45996	35-39	246	1.375	0	0.565	1.085	-1.155	1.485	5.45
1444279	1	0	0	-12.1838	40-44	299	1.095	0	0.885	0.855	-0.845	2.795	5.905
1444280	0	1	0	-6.91962	45-49	205	0.22	0	0.71	0.87	-1.02	1.27	5.515
1444284	0	0	0	-9.26287	60-64	248	2.44	0	1.15	1.01	-1.55	2.12	5.62
1444290	0	1	0	-8.30476	45-49	233	0.84	0	0.57	0.69	-2.26	0.08	5.985
1444292	1	0	0	-12.4144	40-44	290	2.095	0	0.775	0.715	-1.515	2.315	5.33
1444294	0	0	0	-9.81275	60-64	267	1.31	0	0.95	0.89	-1.53	2.13	5.07
1444297	0	0	0	-12.3346	45-49	167	1.645	1	0.925	0.975	-0.965	3.385	5.3
1444298	1	0	0	-12.6552	70-74	148	1.32	0	0.98	0.68	-1.66	2.05	6.46
1444303	1	0	0	-13.236	65-69	314	2.05856	1	0.692613	0.848879	-1.04165	2.84265	5.74681
1444306	1	0	0	-10.0269	50-54	338	2.375	1	0.915	0.985	-1.205	2.495	5.175
1444308	1	0	0	-13.1459	70-74	274	2.34	0	0.87	1.17	-0.45	3.91	6.085
1444309	0	1	0	-9.59144	50-54	190	0.09	0	0.62	0.87	-0.81	1.98	5.545
1444312	1	0	0	-14.2753	65-69	181	1.68913	0	0.766181	0.906223	-0.47945	3.55418	6.33105
1444314	1	0	0	-12.9326	60-64	282	1.71	0	1.27	1.05	-0.79	3.45	6.635
1444315	1	0	0	-11.5161	45-49	247	1.015	0	0.555	0.585	-1.825	1.435	5.255
1444317	1	0	0	-10.1548	55-59	149	3.03066	0	1.00663	1.19859	0.212036	3.89205	5.54556
1444318	1	0	0	-15.6018	50-54	338	2.9	0	0.4	0.85	-1.17	3	6.13
1444319	0	0	0	-22.2087	70-74	219	2.29	0	0.69	0.51	-1.45	4.89	5.115
1444324	1	0	0	-11.0079	70-74	241	0.97663	0	1.17217	0.969937	-0.540587	3.34218	5.42825
1444328	0	0	0	-12.621	50-54	300	2.79	0	0.9	0.83	-1.73	2.81	4.745
1444330	0	0	0	-11.6505	60-64	282	2.325	0	0.985	0.855	-1.425	2.515	5.525
1444333	1	0	0	-13.1938	65-69	303	1.735	0	0.745	0.825	-1.265	2.875	5.325
1444335	1	0	0	-12.1937	55-59	193	2.56	0	0.72	0.7	-1.23	2.38	5.285
1444336	0	0	0	-10.2764	20-24	328	1.73	0	1.03	1.17	-1.23	2.81	5.84
1444337	0	1	0	-6.23041	55-59	338	2.54	0	0.48	0.84	-1.52	0.99	4.03
1444338	0	0	0	-11.6438	50-54	262	2.43	1	1.3	0.78	-1.99	2.33	5.75
1444340	1	0	0	-12.2245	60-64	113	-0.72	0	0.96	1	-0.6	3.36	6.02
1444341	0	1	0	-10.0149	65-69	244	1.185	1	0.775	0.925	-1.875	1.735	5.33
1444343	1	0	0	-13.3458	65-69	327	2.73245	0	1.00243	0.782227	-1.00615	3.18868	5.77342
1444345	0	0	0	-10.739	50-54	325	1.995	0	0.765	0.855	-1.555	2.165	5.02
1444347	1	0	0	-11.2128	60-64	253	1.375	0	1.015	0.865	-1.605	2.505	5.085
1444348	1	0	0	-12.9944	60-64	265	3.23	0	1.12	0.98	-1.24	3.61	5.005
1444349	0	0	0	-13.3946	65-69	147	2.8	0	0.78	0.59	-2.62	1.57	5.52
1444354	0	0	0	-12.6053	60-64	242	3.05	0	0.88	1.1	-1.46	3.15	5.4
1444357	0	0	0	-12.7145	45-49	255	1.125	0	1.045	0.675	-1.065	2.325	6.645
1444358	1	0	0	-12.7828	85-89	331	1.935	0	1.155	0.835	-0.425	3.165	6.63
1444359	1	0	0	-10.9727	55-59	237	1.925	0	1.055	0.885	-1.485	2.305	5.735
1444360	1	1	0	-10.6737	70-74	293	3.55	1	0.43	0.97	-1.49	1.81	5.595
1444361	1	0	0	-15.0114	75-79	184	2.39812	1	0.839614	0.896329	-0.691575	3.66369	6.1158
1444365	1	0	0	-9.45314	40-44	139	-1.4	0	0.51	0.65	-2.43	0.47	5.31
1444372	1	0	0	-8.31498	55-59	175	1.915	0	1.245	1.135	-1.145	2.285	5.935
1444380	0	0	0	-13.3666	60-64	245	1.7702	0	0.661701	0.784028	-1.91835	2.28045	5.45406
1444381	1	0	0	-14.1233	65-69	225	2.11509	0	0.965432	0.756265	-1.78195	2.68556	5.81565
1444382	1	0	0	-13.7978	65-69	276	2.855	0	1.095	0.755	-0.925	3.335	5.705
1444383	1	0	0	-10.9845	60-64	261	1.925	0	1.025	1.115	-1.205	2.805	5.875
1444390	1	0	0	-11.7778	50-54	273	3.405	0	1.055	0.975	-0.165	2.975	7.12
1444395	1	0	0	-11.6252	70-74	233	1.16	1	0.93	1.22	-1.4	3.21	5.285
1444396	1	0	0	-12.6594	80-84	228	0.888184	-	0.862912	0.800195	-1.36435	2.47352	5.89942
1444397	0	0	0	-10.6263	55-59	198	0.92	0	0.69	0.98	-1.77	1.96	5.415
1444399	1	0	0	-8.49788	85-89	229	2.05458	0	1.21677	0.872243	0.283343	2.69228	6.19871
1444400	1	0	0	-10.8017	45-49	252	1.48	0	1.1	0.82	-0.71	2.69	5.765
1444401	0	0	0	-10.2109	65-69	250	1.915	1	0.985	0.805	-1.555	1.855	5.67
1444404	0	1	0	-11.9009	45-49	317	1.62	0	0.61	0.65	-1.39	1.82	5.68
1444407	1	0	0	-12.0059	65-69	248	2.355	1	0.975	0.995	-1.185	2.985	5.59
1444408	1	0	0	-13.5984	70-74	257	1.105	0	0.745	0.865	-1.125	2.845	6.04
1444409	0	0	0	-13.1064	60-64	240	2.23	0	1.05	0.78	-0.98	3.04	5.83
1444417	1	0	0	-13.2534	65-69	230	2.115	1	0.625	0.655	-1.695	2.275	5.135
1444418	0	0	0	-14.157	50-54		0.795	0	0.555	0.705	-1.605	2.355	5.74
1444421	1	0	0	-16.3302	70-74	194	2.46	0	0.8	0.57	-1.59	2.95	5.875
1444423	1	0	0	-15.0385	65-69	206	2.95	0	0.52	0.73	-1.05	2.95	5.84
1444427	1	0	0	-14.6642	40-44	275	2.58	0	0.86	0.85	-1.19	3.16	6.135
1444428	0	1	0	-10.3889	45-49	211	0.579309	0	0.307884	0.995117	-0.854536	2.0918	5.55521
1444431	1	0	0	-13.1989	70-74	231	3.135	0	0.655	0.675	-1.845	1.765	6.185
1444432	1	0	0	-11.6042	45-49	270	1.885	0	1.055	0.795	-1.745	2.095	5.885
1444434	1	1	0	-9.1163	65-69	249	1.11	0	0.79	0.8	-1.91	1.09	5.685
1444435	1	0	0	-10.6194	60-64	176	1.935	0	0.885	1.135	-1.605	2.385	5.745
1444438	0	0	0	-13.9019	60-64	284	2.37	1	0.85	0.68	-1.47	2.81	5.295
1444442	1	0	0	-12.6898	50-54	236	2	1	0.38	0.68	-2.3	1.33	5.545
1444443	1	0	0	-12.5741	75-79	195	3.415	1	0.865	1.395	-1.135	3.745	5.655
1444444	1	0	0	-12.1156	50-54	293	0.247397	0	0.663808	0.736761	-1.48196	2.11334	5.47848
1444447	0	1	0	-10.0467	45-49	329	1.99	0	0.62	0.95	-1.56	1.7	5.665
1444452	1	1	0	-9.32771	50-54	322	3.475	0	0.455	1.015	-1.685	1.915	4.385
1444453	0	0	0	-12.6233	40-44	322	2.915	0	0.895	1.055	-0.725	3.615	5.325
1444454	0	0	0	-12.4061	70-74	213	1.70473	0	1.02451	0.851431	-1.84488	2.53206	5.42693
1444455	0	0	0	-14.508	65-69	210	1.415	0	0.635	0.945	-1.565	2.815	6.12
1444457	0	0	0	-12.6852	75-79	212	2.25268	0	0.587156	0.774395	-1.26511	2.22116	5.92455
1444465	1	1	0	-10.6128	45-49	221	1.37928	0	0.513746	0.951571	-1.16086	1.99819	5.74088
1444466	1	0	0	-14.3579	50-54	189	3.825	0	0.875	1.185	0.005	4.295	6.525
1444467	1	0	0	-13.0822	60-64	212	0.57	0	1.11	0.87	-0.86	3.42	5.62
1444469	1	0	0	-11.5294	55-59	270	2.16	0	0.87	0.81	-1.96	1.94	5.505
1444470	1	0	0	-10.8643	60-64	237	2.13	0	1.06	0.94	-0.99	3.16	4.69
1444471	0	1	0	-6.87484	45-49	211	1.855	0	0.645	0.815	-1.535	0.895	4.93
1444475	1	0	0	-10.5066	55-59	282	1.735	1	0.625	0.835	-1.935	1.165	6.18
1444480	1	0	0	-11.363	50-54	392	2.30653	1	1.23659	0.98613	-1.57027	2.779	5.5923
1444483	1	0	0	-11.9958	70-74	230	1.815	1	0.875	0.905	-0.725	3.065	5.52
1444484	1	0	0	-13.0242	70-74	194	1.3134	1	0.971965	0.712263	-1.59992	2.50559	5.60561
1444485	0	0	0	-12.3702	65-69	230	1.71	0	1.05	0.8	-1.14	2.9	5.49
1444488	0	0	0	-14.2024	75-79	379	2.46	1	1.17	0.87	-0.21	3.57	7.16
1444489	0	0	0	-14.0495	65-69	314	2.585	1	0.905	0.715	-1.145	2.895	5.96
1444490	1	0	0	-13.7544	60-64	220	0.845	1	0.665	0.595	-1.815	2.085	5.575
1444491	1	0	0	-12.0148	75-79	232	2.275	0	0.845	0.885	-1.405	2.655	5.285
1444492	1	0	0	-11.2544	70-74	238	2.46019	0	1.24765	0.912858	-2.12641	2.26496	5.57923
1444493	1	0	0	-13.4559	70-74	211	1.47476	0	1.04471	0.976016	-0.15303	3.87249	6.19221
1444495	1	0	0	-13.4246	50-54	294	2.46	0	0.6	0.77	-1.38	2.12	6.49
1444498	0	0	0	-10.1294	60-64	182	1.88	0	1.05	1.11	-0.9	3	5.355
1444500	0	0	0	-13.5951	60-64	183	2.3	0	0.54	0.76	-1.18	2.5	5.865
1444501	1	0	0	-13.1823	55-59	199	1.835	0	0.745	0.595	-1.835	2.235	4.995
1444505	0	0	0	-14.4226	55-59	362	2.695	0	0.775	0.865	-1.135	3.075	6.12
1444506	0	0	0	-10.35	60-64	333	1.79	1	1.13	1.11	0.2	3.86	5.395
1444507	1	0	0	-9.90005	45-49	309	2.21	0	0.8	0.89	-1.86	1.64	5.41
1444508	1	0	0	-11.976	65-69	197	2.255	1	0.895	0.935	-0.885	2.745	6.16
1444509	1	0	0	-12.5781	65-69	180	2.68498	0	0.836275	0.889622	-1.08945	2.70574	6.02977
1444510	1	0	0	-10.2321	55-59	241	1.845	0	0.975	0.835	-1.675	1.745	5.85
1444511	0	0	0	-13.4535	50-54	240	1.85663	1	0.843629	1.0621	-1.1114	3.05582	6.48764
1444512	0	1	0	-8.46288	60-64	277	2.475	1	1.045	1.025	-0.725	2.145	6.11
1444515	1	1	0	-10.1687	45-49	238	0.815	0	0.615	0.715	-1.855	1.195	5.505
1444516	1	0	0	-15.2376	50-54	197	1.815	0	1.075	0.855	-0.055	4.275	6.205
1444517	0	1	0	-12.1587	40-44	269	2.46	0	0.57	0.75	-1.28	1.84	6.285
1444518	1	1	0	-8.2973	55-59	235	0.67	0	0.35	0.8	-1.44	0.88	5.345
1444519	0	0	0	-12.4074	55-59	301	2.82434	0	0.762909	0.798078	-1.78117	1.97398	6.00388
1444521	1	0	0	-12.5969	70-74	241	1.95	0	0.93	0.85	-1.25	2.76	5.725
1444522	1	0	0	-13.0492	60-64	204	1.675	0	0.765	0.725	-1.135	2.525	5.875
1444524	1	0	0	-10.1599	45-49	260	2.445	0	0.875	0.715	-2.125	1.025	6.06
1444525	0	0	0	-14.2892	60-64	310	0.535	1	0.595	0.605	-1.155	2.795	5.2
1444526	1	0	0	-11.9651	60-64	329	2.195	0	1.095	0.765	-1.205	2.675	5.595
1444529	1	0	0	-13.237	65-69	212	2.8	0	0.82	0.68	-1.74	2.08	6.04
1444531	1	1	0	-7.87898	50-54	358	1.935	0	0.995	0.935	-1.505	1.365	5.84
1444533	1	0	0	-13.1174	65-69	242	1.21	0	0.99	0.74	-1.17	2.74	5.94
1444534	0	0	0	-11.0961	65-69	302	1.765	0	1.015	1.075	-1.185	2.835	5.73
1444538	1	0	0	-9.66678	60-64	285	2.345	0	1.075	0.825	-1.985	1.385	6.005
1444539	0	0	0	-10.9595	55-59	235	1.445	0	1.015	0.805	-1.575	2.115	5.615
1444541	0	0	0	-12.3499	35-39	337	2.265	0	0.855	0.505	-1.685	1.695	5.79
1444545	0	1	0	-8.85359	45-49	243	0.405	0	0.815	0.825	-2.365	0.535	6.24
1444547	0	0	0	-13.1441	50-54	231	2.43	0	0.69	0.95	-1.25	2.89	5.655
1444548	1	0	0	-10.216	40-44	344	1.845	0	0.895	1.205	-1.395	2.355	6.165
1444549	0	0	0	-13.8202	50-54	266	3.2	0	0.79	0.81	-1.96	2.31	6.02
1444556	1	0	0	-12.0073	45-49	329	2.59	0	0.67	0.96	-1.05	2.6	5.855
1444557	1	0	0	-16.2857	65-69	218	2.455	1	0.745	0.955	-0.945	3.715	6.49
1444559	1	0	0	-13.0996	55-59	193	0.6	0	0.76	0.86	-1.46	2.88	5.125
1444560	1	0	0	-11.9059	55-59	231	3.07	0	0.9	0.96	-0.9	2.97	5.685
1444562	1	0	0	-13.9667	60-64	242	2.61	0	0.79	0.77	-1.31	2.87	5.67
1444563	1	0	0	-14.4173	70-74	288	2.68	1	1.01	0.83	-0.43	3.96	5.555
1444570	0	0	0	-13.6145	75-79	203	2.315	1	0.925	0.825	-0.545	3.455	5.785
1444572	1	0	0	-10.6719	60-64	266	2.315	0	0.675	0.745	-1.425	1.935	5.06
1444573	1	0	0	-7.95505	45-49	271	2.175	0	0.745	0.905	-1.975	1.025	5.27
1444574	1	0	0	-11.5994	70-74	187	2.875	0	0.845	1.105	-1.135	3.085	5.31
1444575	0	0	0	-14.3135	65-69	294	3.48	0	0.83	0.55	-2.36	1.62	6.375
1444576	0	1	0	-9.46731	80-84	492	1.905	0	0.285	0.865	-1.045	1.395	5.67
1444578	1	0	0	-14.5174	55-59	255	1.81	0	0.64	0.65	-1.33	2.92	5.08
1444581	1	0	0	-13.4469	70-74	284	2.555	0	0.975	0.875	-1.065	3.295	5.555
1444583	1	0	0	-14.7598	55-59	332	1.35	0	0.84	0.8	-1.15	3.13	6.085
1444591	0	0	0	-14.7002	75-79	203	2.525	1	1.035	0.945	-0.535	3.805	6.455
1444593	1	0	0	-14.6091	60-64	206	0.861408	1	0.722524	0.717576	-1.09123	2.95755	5.87594
1444594	1	1	0	-10.249	40-44	249	2.69	0	0.66	0.78	-1.94	1.21	5.755
1444595	0	0	0	-9.68333	55-59	244	3.58	0	0.93	1.59	-1.99	3.09	4.825
1444597	1	0	0	-10.7251	65-69	169	-0.235	0	1.295	1.085	-0.025	3.465	6.48
1444598	0	0	0	-11.6801	60-64	296	2.115	0	0.825	0.725	-1.555	1.995	5.66
1444600	0	0	0	-12.8328	50-54	240	1.865	0	0.775	0.895	-1.075	2.855	5.765
1444603	1	0	0	-13.5772	60-64	259	2.005	1	1.045	0.855	-0.885	3.195	6.225
1444604	1	0	0	-12.1084	55-59	233	1.12	1	0.8	0.71	-1.73	1.84	5.92
1444605	1	0	0	-10.9991	55-59	273	2.645	0	0.655	1.095	-1.275	2.485	5.6
1444606	1	0	0	-14.5697	50-54	229	1.265	0	0.615	0.515	-1.675	2.485	4.99
1444608	0	0	0	-6.81912	45-49	246	1.11	1	1.31	1.67	-0.61	3.04	6.295
1444610	1	0	0	-13.4061	70-74	205	1.755	1	1.185	0.825	-1.225	3.125	5.945
1444612	0	1	0	-7.85033	50-54	258	2.01	0	0.56	0.87	-2.3	0.33	5.74
1444629	0	0	0	-13.4638	55-59	198	2.715	0	0.695	0.795	-1.695	1.975	6.68
1812406	0	0	0	-12.4665	50-54	260	1.46	0	0.77	0.57	-2.45	1.34	5.58
1812409	1	0	0	-11.4006	65-69	288	1.48	0	1.08	0.9	-1.86	2.05	6.15
1812422	1	1	0	-13.0721	50-54	222	1.005	0	0.615	0.775	-1.365	2.425	5.63
