# Supplementary material for: Peripheral blood gene expression signatures which reflect smoking and aspirin exposure are associated with cardiovascular events
Source: BMC Med Genomics. 2018 Jan 12;11:1. doi: 10.1186/s12920-017-0318-6 (PMC5767057; doi:10.1186/s12920-017-0318-6)
Supplement: Supplementary file 3 — This file contains Site, PI, and IRB number information from the PREDICT trial. (XLSX 10 kb) [file 12920_2017_318_MOESM3_ESM.xlsx]

## Sheet: Sheet1
Institution	PI	IRB Number
Duke University School of Medicine, Durham, North Carolina	Dr. William Kraus	Pro00010327
Minneapolis Heart Institute and Foundation, Minneapolis, Minnesota	Dr. Rob Schwartz	2326-2E
Piedmont Heart Institute, Atlanta, Georgia	Dr Szilard Voros	4686734
Cleveland Clinic Foundation, Cleveland, Ohio	Dr Steven Ellis	08-014
Oklahoma Cardiovascular Research Group, Oklahoma City, Oklahoma	Dr. Tahirkheli	B-0805-16
Cardiovascular Research Institute, Medstar Research Institute, Washington, DC	Dr Ron Waksman	2007-378
Vanderbilt Heart and Vascular Institute, Nashville, Tennessee	Dr John McPherson	70855
Cardiovascular Research Foundation, New York, New York	Dr. Staniloae	CDX 000004
Scripps Translational Science Institute, La Jolla, California	Dr. Eric Topol	HSC-07-4852
